# Supplementary material for: Multi-Modal Profiling Reveals SERPINB3-Driven Immune Evasion and Stromal Immune Mimicry in Triple-Negative Breast Cancer
Source: Genes (Basel). 2025 Dec 31;17(1):38. doi: 10.3390/genes17010038 (PMC12840653; doi:10.3390/genes17010038)
Supplement: Supplementary file 1 [file genes-17-00038-s001.zip]

Archive with 5 entries (5 files):
- .DS_Store
- Supplementary data.xlsx
- Supplementary Figure 1.pdf
- Supplementary Figure 2.pdf
- ~$Supplementary data.xlsx
