# Supplementary material for: Multi-Modal Profiling Reveals SERPINB3-Driven Immune Evasion and Stromal Immune Mimicry in Triple-Negative Breast Cancer
Source: Genes (Basel). 2025 Dec 31;17(1):38. doi: 10.3390/genes17010038 (PMC12840653; doi:10.3390/genes17010038)
Supplement: Supplementary file 1 [file genes-17-00038-s001.zip › Supplementary data.xlsx]

## Sheet: Supplementary Table  S1
Supplementary Table S1: TNBC_vs_ER_markers
p_val	avg_log2FC	pct.1	pct.2	p_val_adj	celltype_major	gene
9.00383e-112	3.73234	0.14	0.01	2.67711e-107	Endothelial	IGKV4-1
2.43255e-95	11.3885	0.08	0	7.23271e-91	Endothelial	IGLV3-25
1.4244e-94	8.19789	0.081	0	4.23518e-90	Endothelial	IGKV1-9
6.74296e-85	-0.65952	0.479	0.749	2.00488e-80	Endothelial	GLTSCR2
1.49778e-80	-0.676466	0.399	0.705	4.45334e-76	Endothelial	PDK4
8.01263e-76	4.9424	0.082	0.004	2.3824e-71	Endothelial	IGLV1-40
1.64265e-71	4.89067	0.084	0.005	4.88409e-67	Endothelial	IGKV3-15
4.68131e-69	0.468742	0.995	0.999	1.3919e-64	Endothelial	B2M
1.66945e-66	3.26436	0.175	0.043	4.96377e-62	Endothelial	IGLC3
3.74974e-65	-0.693408	0.488	0.713	1.11491e-60	Endothelial	MT-ATP8
4.32649e-65	-0.60385	0.295	0.569	1.2864e-60	Endothelial	CEBPD
1.62521e-62	-0.577796	0.411	0.669	4.83224e-58	Endothelial	SH3BP5
2.60175e-62	4.77792	0.061	0.002	7.73579e-58	Endothelial	IGLV3-1
4.20477e-62	-0.691487	0.378	0.642	1.2502e-57	Endothelial	CDC42EP3
5.51722e-61	-1.02961	0.176	0.427	1.64043e-56	Endothelial	OLFM1
1.48179e-60	-1.10047	0.113	0.36	4.40582e-56	Endothelial	PLAC9
8.02873e-60	-0.382435	0.622	0.883	2.38718e-55	Endothelial	NPDC1
5.13426e-59	0.430361	0.974	0.982	1.52657e-54	Endothelial	HLA-B
2.77314e-58	-0.377254	0.621	0.852	8.24539e-54	Endothelial	PTRF
3.23747e-58	4.14891	0.085	0.009	9.62598e-54	Endothelial	RAC2
5.57382e-56	-0.353214	0.522	0.772	1.65726e-51	Endothelial	NNMT
8.02329e-56	-0.965566	0.256	0.489	2.38556e-51	Endothelial	KLF9
6.14948e-54	-0.410233	0.551	0.787	1.82843e-49	Endothelial	SPRY1
9.46592e-54	0.441717	0.992	0.999	2.8145e-49	Endothelial	MALAT1
1.52168e-53	-0.561033	0.458	0.705	4.52441e-49	Endothelial	SERTAD1
1.6817e-53	-1.62234	0.087	0.296	5.00021e-49	Endothelial	MAFB
2.54432e-53	3.60362	0.126	0.027	7.56502e-49	Endothelial	CCL5
5.69813e-53	-0.580591	0.376	0.615	1.69423e-48	Endothelial	CTSC
1.09247e-52	-0.499023	0.528	0.768	3.24824e-48	Endothelial	CDKN1A
2.54728e-52	2.78972	0.129	0.028	7.57382e-48	Endothelial	IGKV1-5
2.88216e-52	-1.45167	0.111	0.322	8.56952e-48	Endothelial	GGT5
7.16009e-52	-0.566334	0.364	0.612	2.12891e-47	Endothelial	SNCG
7.30373e-52	-0.453617	0.485	0.732	2.17162e-47	Endothelial	LMCD1
1.17476e-51	-0.442855	0.492	0.735	3.49292e-47	Endothelial	ETS2
1.19699e-51	-0.528371	0.42	0.663	3.55901e-47	Endothelial	NEDD9
1.79122e-51	-0.487858	0.597	0.819	5.32584e-47	Endothelial	MT-ND4L
2.69253e-51	-0.443651	0.369	0.622	8.0057e-47	Endothelial	ACTN1
3.2958e-51	-0.250678	0.687	0.909	9.79941e-47	Endothelial	IGFBP4
3.94121e-51	-0.451005	0.568	0.808	1.17184e-46	Endothelial	BCAM
4.68536e-51	-0.605285	0.352	0.597	1.3931e-46	Endothelial	MYC
4.54822e-50	-0.426431	0.522	0.754	1.35232e-45	Endothelial	SLC2A3
9.03364e-50	-0.247827	0.518	0.751	2.68597e-45	Endothelial	YBX3
9.56498e-50	-0.786293	0.205	0.451	2.84396e-45	Endothelial	CCL14
1.14903e-48	-0.537732	0.358	0.598	3.4164e-44	Endothelial	THBD
2.44325e-48	-0.392862	0.549	0.788	7.26452e-44	Endothelial	SQSTM1
2.88164e-48	4.76594	0.046	0.001	8.56797e-44	Endothelial	IGLV3-21
3.76029e-48	-1.32341	0.116	0.324	1.11805e-43	Endothelial	TAGLN
7.55819e-48	-0.449482	0.428	0.647	2.24728e-43	Endothelial	ZFAND5
1.37323e-47	-0.30326	0.692	0.905	4.08304e-43	Endothelial	CST3
1.52922e-47	-0.35044	0.482	0.732	4.54684e-43	Endothelial	KLF4
3.98605e-47	-0.501817	0.421	0.661	1.18517e-42	Endothelial	BTG2
3.89456e-46	-0.628087	0.344	0.579	1.15797e-41	Endothelial	FLNA
6.10574e-46	-1.92562	0.045	0.22	1.81542e-41	Endothelial	SCGB2A2
1.2091e-45	-0.199122	0.775	0.958	3.59503e-41	Endothelial	MT-ND3
2.26322e-45	0.36815	0.966	0.994	6.72924e-41	Endothelial	TMSB4X
3.01212e-45	-0.498606	0.276	0.53	8.95594e-41	Endothelial	CTGF
7.32971e-45	2.61645	0.112	0.025	2.17934e-40	Endothelial	IGKV3-11
8.51142e-45	-0.601996	0.382	0.605	2.5307e-40	Endothelial	MCTP1
1.09766e-44	-0.527561	0.343	0.603	3.26368e-40	Endothelial	IL33
1.59277e-44	0.395863	0.97	0.992	4.73579e-40	Endothelial	PTMA
5.10354e-44	-0.552167	0.322	0.548	1.51743e-39	Endothelial	SOCS2
6.2064e-44	-0.597957	0.174	0.384	1.84535e-39	Endothelial	ADM5
2.18405e-43	-0.502466	0.391	0.607	6.49384e-39	Endothelial	SNHG8
2.40747e-43	-0.490864	0.436	0.661	7.15812e-39	Endothelial	ZFAS1
2.47564e-43	-0.809801	0.237	0.446	7.36081e-39	Endothelial	TGFBR3
1.6883e-42	-1.28841	0.088	0.27	5.01981e-38	Endothelial	C1QTNF1
1.18838e-41	3.04052	0.141	0.042	3.53341e-37	Endothelial	CD24
1.57304e-41	-0.225808	0.752	0.94	4.67713e-37	Endothelial	NACA
2.04296e-41	-0.261086	0.667	0.889	6.07434e-37	Endothelial	LMNA
2.24965e-41	-0.545614	0.343	0.571	6.68888e-37	Endothelial	ARID5B
3.25313e-41	0.406027	0.889	0.96	9.67252e-37	Endothelial	SERF2
3.39114e-41	4.20834	0.06	0.006	1.00829e-36	Endothelial	CD3E
6.09363e-41	-0.423772	0.432	0.651	1.81182e-36	Endothelial	TNFRSF1A
7.16116e-41	-0.693273	0.304	0.512	2.12923e-36	Endothelial	PLEC
8.13858e-41	-1.63457	0.065	0.231	2.41984e-36	Endothelial	HOPX
9.39551e-41	-0.402969	0.513	0.734	2.79357e-36	Endothelial	FLOT1
1.22434e-40	-0.506123	0.34	0.56	3.64033e-36	Endothelial	ZNF385D
1.92638e-40	-0.363142	0.159	0.377	5.7277e-36	Endothelial	FBLN2
5.05458e-40	-0.758686	0.226	0.426	1.50288e-35	Endothelial	MAP3K8
1.00948e-39	-1.39011	0.036	0.189	3.00148e-35	Endothelial	AZGP1
1.19011e-39	-0.608433	0.254	0.461	3.53857e-35	Endothelial	EVA1C
1.32363e-39	-0.329883	0.511	0.729	3.93555e-35	Endothelial	SEC11A
1.43688e-39	-0.209472	0.399	0.706	4.27227e-35	Endothelial	ADIRF
2.38705e-39	-1.32963	0.073	0.241	7.09741e-35	Endothelial	C7
3.46241e-39	-0.356583	0.551	0.767	1.02948e-34	Endothelial	LRRFIP1
8.96895e-39	-0.597203	0.171	0.368	2.66674e-34	Endothelial	CPXM2
1.05682e-38	5.5294	0.036	0.001	3.14223e-34	Endothelial	IGHV4-34
1.43729e-38	-0.5918	0.291	0.486	4.27348e-34	Endothelial	PKP4
2.94404e-38	-0.309692	0.512	0.737	8.75352e-34	Endothelial	PTMS
3.74267e-38	-0.376086	0.514	0.741	1.11281e-33	Endothelial	WSB1
3.75391e-38	-0.428861	0.49	0.705	1.11615e-33	Endothelial	S100A13
3.94706e-38	-0.698463	0.275	0.468	1.17358e-33	Endothelial	PNPLA2
4.91197e-38	-0.393105	0.452	0.664	1.46048e-33	Endothelial	SYNGR2
6.04463e-38	-0.420468	0.345	0.562	1.79725e-33	Endothelial	KCTD12
6.73329e-38	-0.307315	0.582	0.785	2.00201e-33	Endothelial	PPDPF
9.45702e-38	7.7851	0.032	0	2.81185e-33	Endothelial	IGLV7-46
1.10955e-37	-0.710337	0.24	0.439	3.29902e-33	Endothelial	GFOD1
1.73427e-37	-0.341366	0.518	0.737	5.1565e-33	Endothelial	STAT3
2.4433e-37	-0.93997	0.229	0.418	7.26465e-33	Endothelial	FAM107A
2.80044e-37	-0.344568	0.454	0.67	8.32655e-33	Endothelial	EIF3L
4.30044e-37	4.93355	0.042	0.002	1.27865e-32	Endothelial	IGHV3-23
7.07669e-37	3.42245	0.193	0.084	2.10411e-32	Endothelial	IGHA1
9.2639e-37	4.24211	0.054	0.006	2.75444e-32	Endothelial	CCL3
1.56087e-36	-0.845711	0.162	0.344	4.64093e-32	Endothelial	EPS8
1.90757e-36	-0.524596	0.178	0.369	5.67179e-32	Endothelial	ITGB4
2.7393e-36	-0.454525	0.454	0.697	8.14476e-32	Endothelial	ATP5D
3.26894e-36	-0.253717	0.668	0.87	9.71952e-32	Endothelial	EEF1B2
3.53717e-36	-2.71938	0.007	0.127	1.05171e-31	Endothelial	PIP
6.54416e-36	-0.62346	0.192	0.384	1.94578e-31	Endothelial	TPD52L1
7.35339e-36	-0.292737	0.368	0.633	2.18638e-31	Endothelial	CLU
7.50275e-36	-0.594289	0.309	0.5	2.23079e-31	Endothelial	GJA1
7.63043e-36	-0.195286	0.486	0.7	2.26875e-31	Endothelial	ATP1A1
9.08366e-36	4.38693	0.034	0.001	2.70085e-31	Endothelial	IGLV1-47
9.42614e-36	-0.285194	0.56	0.78	2.80268e-31	Endothelial	CD151
9.83328e-36	-3.46531	0.006	0.124	2.92373e-31	Endothelial	AGR2
9.97486e-36	-0.742665	0.301	0.499	2.96583e-31	Endothelial	TNFRSF10D
1.07433e-35	-0.24322	0.657	0.853	3.1943e-31	Endothelial	BTG1
1.09302e-35	-0.434453	0.105	0.281	3.24988e-31	Endothelial	LTC4S
1.11668e-35	-0.399041	0.407	0.621	3.32023e-31	Endothelial	PTPRB
1.24877e-35	-0.431916	0.407	0.606	3.71298e-31	Endothelial	NAMPT
1.87147e-35	0.289503	0.895	0.962	5.56444e-31	Endothelial	IFI27
1.9918e-35	3.08351	0.063	0.009	5.92222e-31	Endothelial	PTPRC
2.05108e-35	-1.1032	0.136	0.312	6.09847e-31	Endothelial	PLCB4
2.38512e-35	-0.724921	0.154	0.339	7.09168e-31	Endothelial	IL1R1
4.97048e-35	-0.417627	0.471	0.673	1.47787e-30	Endothelial	MGLL
1.22623e-34	-0.387507	0.487	0.695	3.64596e-30	Endothelial	AHNAK
1.38067e-34	5.16183	0.041	0.003	4.10516e-30	Endothelial	S100A8
1.58812e-34	-0.741456	0.148	0.325	4.72197e-30	Endothelial	TNXB
1.85448e-34	-0.333536	0.586	0.813	5.51391e-30	Endothelial	EDF1
1.89733e-34	-0.313248	0.572	0.791	5.64135e-30	Endothelial	EIF3K
2.0049e-34	4.31057	0.039	0.002	5.96117e-30	Endothelial	IGHV3-30
2.17741e-34	-0.279554	0.537	0.756	6.4741e-30	Endothelial	RAB11A
2.28075e-34	-0.406599	0.471	0.692	6.78136e-30	Endothelial	FABP5
2.77131e-34	-0.474695	0.231	0.429	8.23995e-30	Endothelial	NR2F2
3.41745e-34	-0.5405	0.291	0.481	1.01611e-29	Endothelial	GNAQ
5.38979e-34	2.13677	0.202	0.09	1.60255e-29	Endothelial	SPP1
6.00183e-34	-1.10875	0.111	0.273	1.78452e-29	Endothelial	TLL1
7.52487e-34	0.344268	0.974	0.998	2.23737e-29	Endothelial	MT-CO2
9.2655e-34	-0.750655	0.174	0.359	2.75491e-29	Endothelial	CNKSR3
9.57367e-34	-0.943195	0.084	0.24	2.84654e-29	Endothelial	LTBP4
1.1967e-33	-0.531487	0.246	0.436	3.55814e-29	Endothelial	ANXA4
1.24184e-33	-0.322143	0.421	0.63	3.69237e-29	Endothelial	FOXP1
1.49572e-33	-1.16489	0.109	0.265	4.44723e-29	Endothelial	TESC
1.49963e-33	-0.506066	0.445	0.645	4.45884e-29	Endothelial	TACC1
1.52782e-33	-0.253588	0.627	0.83	4.54266e-29	Endothelial	TXNIP
1.68231e-33	-0.293571	0.332	0.537	5.00201e-29	Endothelial	TFPI
1.97318e-33	-0.889367	0.272	0.437	5.86685e-29	Endothelial	NME2
2.09335e-33	2.99845	0.101	0.027	6.22417e-29	Endothelial	CCL4
2.13698e-33	-0.60514	0.252	0.431	6.35388e-29	Endothelial	VPS51
2.53509e-33	-0.309391	0.457	0.658	7.53758e-29	Endothelial	VPS28
3.47857e-33	-0.798757	0.15	0.318	1.03428e-28	Endothelial	DOC2B
4.04811e-33	-0.512608	0.287	0.491	1.20363e-28	Endothelial	PMP22
5.29597e-33	-0.537644	0.256	0.44	1.57465e-28	Endothelial	IMPDH2
7.57287e-33	-0.441538	0.365	0.555	2.25164e-28	Endothelial	ANXA11
1.12269e-32	3.59267	0.036	0.002	3.33809e-28	Endothelial	CD27
1.15208e-32	-0.192243	0.772	0.954	3.42548e-28	Endothelial	RPL7A
1.52087e-32	-0.341179	0.401	0.602	4.52199e-28	Endothelial	SYPL1
5.36848e-32	-0.467829	0.307	0.49	1.59621e-27	Endothelial	CAPNS1
5.5245e-32	-0.909884	0.076	0.226	1.6426e-27	Endothelial	CYP1B1
6.73151e-32	-0.282901	0.423	0.671	2.00148e-27	Endothelial	RBP7
7.29912e-32	-0.709732	0.279	0.461	2.17025e-27	Endothelial	H2AFX
1.64244e-31	-0.504191	0.249	0.432	4.88345e-27	Endothelial	ABCD4
1.68022e-31	-0.300578	0.505	0.715	4.9958e-27	Endothelial	TIMP3
1.68622e-31	-0.369536	0.343	0.544	5.01363e-27	Endothelial	SLC3A2
2.26938e-31	-0.1409	0.538	0.738	6.74756e-27	Endothelial	CLDN5
2.28183e-31	-0.521179	0.151	0.33	6.78457e-27	Endothelial	VCAN
2.3445e-31	-0.497146	0.301	0.485	6.9709e-27	Endothelial	DDOST
2.35478e-31	9.26887	0.027	0	7.00147e-27	Endothelial	CH17-224D4.2
2.58818e-31	-0.224824	0.38	0.581	7.69545e-27	Endothelial	IER3
2.65742e-31	-0.430216	0.324	0.516	7.90132e-27	Endothelial	EHD2
2.69049e-31	-0.196908	0.708	0.902	7.99963e-27	Endothelial	S100A10
2.73231e-31	-0.53531	0.25	0.435	8.12397e-27	Endothelial	RALGAPA2
3.67463e-31	3.35435	0.077	0.017	1.09258e-26	Endothelial	CORO1A
4.1085e-31	-0.486293	0.371	0.561	1.22158e-26	Endothelial	CRTAP
5.01359e-31	3.77385	0.05	0.006	1.49069e-26	Endothelial	C1QC
5.43961e-31	-0.226196	0.56	0.747	1.61736e-26	Endothelial	RBM3
5.67007e-31	-0.303316	0.196	0.396	1.68588e-26	Endothelial	NUPR1
6.45546e-31	3.53314	0.059	0.01	1.9194e-26	Endothelial	C1QB
7.63579e-31	-0.278171	0.604	0.802	2.27035e-26	Endothelial	CCNI
8.83092e-31	-0.652181	0.185	0.359	2.6257e-26	Endothelial	HIPK3
1.45067e-30	-0.309299	0.328	0.516	4.31328e-26	Endothelial	ABLIM1
1.62054e-30	-0.137263	0.77	0.939	4.81835e-26	Endothelial	RPS5
2.31265e-30	-0.428745	0.1	0.258	6.87619e-26	Endothelial	ELN
2.34523e-30	-1.0549	0.148	0.307	6.97308e-26	Endothelial	SEMA6A
2.5295e-30	5.32003	0.037	0.003	7.52096e-26	Endothelial	CD8A
3.3737e-30	-0.248733	0.736	0.94	1.0031e-25	Endothelial	RPS26
3.7788e-30	4.59879	0.044	0.005	1.12355e-25	Endothelial	ITGB2
1.12822e-29	-0.190471	0.746	0.938	3.35453e-25	Endothelial	RPL24
1.48468e-29	-0.312765	0.39	0.589	4.41439e-25	Endothelial	NRN1
1.69792e-29	-0.394797	0.382	0.568	5.04841e-25	Endothelial	EIF3D
1.82263e-29	-0.863812	0.062	0.198	5.41922e-25	Endothelial	COL1A1
2.0086e-29	-0.304452	0.525	0.735	5.97217e-25	Endothelial	CLTA
2.48904e-29	-0.420163	0.323	0.508	7.40066e-25	Endothelial	LHFP
2.98797e-29	-0.332729	0.373	0.568	8.88412e-25	Endothelial	SLC38A2
5.01147e-29	-0.264597	0.484	0.685	1.49006e-24	Endothelial	MAP1LC3B
5.47165e-29	9.66477	0.023	0	1.62688e-24	Endothelial	IGHV1-46
6.44165e-29	-0.205485	0.502	0.694	1.9153e-24	Endothelial	PLSCR1
6.492e-29	-0.681827	0.162	0.323	1.93027e-24	Endothelial	GNG12
6.66659e-29	-0.280987	0.503	0.717	1.98218e-24	Endothelial	FIS1
7.23272e-29	-0.436917	0.222	0.393	2.15051e-24	Endothelial	KLF7
9.59259e-29	4.95725	0.027	0.001	2.85216e-24	Endothelial	IGHV5-51
9.6607e-29	-0.27301	0.502	0.701	2.87241e-24	Endothelial	TUBB4B
1.06241e-28	-0.833042	0.114	0.269	3.15888e-24	Endothelial	PERP
1.07053e-28	-0.184111	0.779	0.959	3.183e-24	Endothelial	RPL30
1.15651e-28	-0.471121	0.292	0.464	3.43866e-24	Endothelial	FBL
1.1773e-28	-0.177891	0.596	0.794	3.50045e-24	Endothelial	MYH9
1.18653e-28	1.26387	0.228	0.111	3.5279e-24	Endothelial	LAPTM5
1.27893e-28	-0.168045	0.603	0.79	3.80264e-24	Endothelial	LGALS3
1.31648e-28	0.639363	0.856	0.888	3.91428e-24	Endothelial	UBB
1.72121e-28	-0.366494	0.169	0.333	5.11768e-24	Endothelial	CCDC109B
2.68921e-28	-0.499483	0.202	0.374	7.99583e-24	Endothelial	C10orf128
3.34123e-28	3.46152	0.064	0.013	9.93448e-24	Endothelial	FDCSP
3.60209e-28	-0.317258	0.464	0.653	1.07101e-23	Endothelial	UBXN1
3.61508e-28	-0.693534	0.263	0.431	1.07487e-23	Endothelial	NARF
3.76918e-28	-0.872267	0.19	0.347	1.12069e-23	Endothelial	FNIP2
4.49916e-28	9.668	0.023	0	1.33774e-23	Endothelial	IGLV3-9
6.00911e-28	-0.58859	0.216	0.379	1.78669e-23	Endothelial	FLOT2
6.20697e-28	-0.543018	0.313	0.483	1.84552e-23	Endothelial	AFF4
6.61777e-28	-0.539408	0.183	0.35	1.96766e-23	Endothelial	EBF1
7.94991e-28	-0.25661	0.475	0.665	2.36375e-23	Endothelial	BRD2
8.32746e-28	-0.145897	0.696	0.883	2.476e-23	Endothelial	RPSA
8.66842e-28	-1.13162	0.093	0.232	2.57738e-23	Endothelial	RP11-467L13.7
1.02157e-27	-0.50745	0.243	0.418	3.03742e-23	Endothelial	ANKRD29
1.08401e-27	8.08901	0.023	0	3.22308e-23	Endothelial	IGKV1-6
1.11071e-27	-0.921616	0.109	0.251	3.30247e-23	Endothelial	ARRDC2
1.16321e-27	-0.183171	0.587	0.789	3.45857e-23	Endothelial	CIRBP
1.18582e-27	-0.1993	0.322	0.505	3.52581e-23	Endothelial	MAFF
1.26262e-27	-0.297166	0.457	0.653	3.75414e-23	Endothelial	EMP2
1.29465e-27	-0.220979	0.473	0.677	3.84939e-23	Endothelial	NUCB1
1.62266e-27	-0.250638	0.499	0.69	4.82465e-23	Endothelial	SRSF7
2.09304e-27	-0.318248	0.514	0.723	6.22323e-23	Endothelial	PNRC1
2.15627e-27	1.66691	0.362	0.254	6.41124e-23	Endothelial	IGKC
2.19016e-27	-0.38225	0.29	0.469	6.51199e-23	Endothelial	CD55
2.20512e-27	-0.220563	0.59	0.791	6.55647e-23	Endothelial	KLF6
2.44718e-27	-1.33161	0.048	0.167	7.27619e-23	Endothelial	SELENBP1
2.49994e-27	-0.205158	0.415	0.603	7.43308e-23	Endothelial	NDRG1
2.53704e-27	3.80377	0.051	0.008	7.54338e-23	Endothelial	C1QA
2.62225e-27	-0.254576	0.427	0.615	7.79674e-23	Endothelial	CYSTM1
2.76776e-27	3.24721	0.049	0.008	8.22937e-23	Endothelial	CD7
2.85667e-27	-0.593836	0.141	0.291	8.49374e-23	Endothelial	AGPAT2
3.01824e-27	-0.326497	0.55	0.798	8.97414e-23	Endothelial	CCDC85B
3.1105e-27	-0.375795	0.173	0.345	9.24844e-23	Endothelial	SELP
3.33081e-27	-0.218841	0.403	0.592	9.90351e-23	Endothelial	TINAGL1
4.41718e-27	-0.497942	0.192	0.356	1.31336e-22	Endothelial	FRY
9.27649e-27	-0.381614	0.411	0.598	2.75818e-22	Endothelial	PDLIM5
1.21791e-26	-0.303536	0.26	0.428	3.6212e-22	Endothelial	KANK3
1.23903e-26	-0.175268	0.329	0.521	3.68402e-22	Endothelial	CSRNP1
1.37518e-26	-0.525834	0.116	0.261	4.08882e-22	Endothelial	PLSCR4
1.59473e-26	-0.178437	0.742	0.929	4.7416e-22	Endothelial	MT-ND5
1.67099e-26	-0.257624	0.448	0.653	4.96835e-22	Endothelial	SDPR
1.75255e-26	-0.428061	0.292	0.458	5.21086e-22	Endothelial	LTBR
1.88301e-26	-0.143288	0.533	0.709	5.59877e-22	Endothelial	LEPROT
2.1474e-26	-0.103687	0.723	0.918	6.38486e-22	Endothelial	RPS21
2.25926e-26	-0.25759	0.379	0.566	6.71745e-22	Endothelial	PIM3
2.3221e-26	1.40557	0.163	0.07	6.90431e-22	Endothelial	LINC01235
2.65198e-26	-0.264909	0.454	0.631	7.88515e-22	Endothelial	PEBP1
3.05633e-26	5.46786	0.024	0.001	9.08739e-22	Endothelial	IGHV1-2
3.13909e-26	-0.178834	0.622	0.822	9.33347e-22	Endothelial	EMCN
3.43156e-26	-0.325726	0.34	0.515	1.02031e-21	Endothelial	SLC29A1
4.62357e-26	-0.454319	0.34	0.514	1.37472e-21	Endothelial	PPP1R10
4.69844e-26	-0.355628	0.39	0.563	1.39699e-21	Endothelial	BACE2
5.79269e-26	-0.253719	0.512	0.701	1.72234e-21	Endothelial	EIF3F
6.28083e-26	-0.217443	0.653	0.866	1.86748e-21	Endothelial	GSN
6.39404e-26	-0.47087	0.281	0.45	1.90114e-21	Endothelial	MYLIP
6.96106e-26	-0.322845	0.301	0.488	2.06973e-21	Endothelial	LIFR
7.12718e-26	-0.467717	0.319	0.484	2.11913e-21	Endothelial	GSDMD
7.88975e-26	-0.192684	0.478	0.659	2.34586e-21	Endothelial	RCN1
8.08696e-26	-0.116319	0.434	0.622	2.40449e-21	Endothelial	MMRN2
9.05867e-26	-0.184872	0.266	0.441	2.69342e-21	Endothelial	NUAK1
9.62062e-26	-0.284737	0.368	0.546	2.8605e-21	Endothelial	TMEM173
1.01691e-25	-0.346583	0.355	0.529	3.02358e-21	Endothelial	CMIP
1.30692e-25	-0.243729	0.471	0.663	3.88586e-21	Endothelial	SYNE2
1.39887e-25	-0.672189	0.207	0.357	4.15925e-21	Endothelial	MET
1.57177e-25	-0.419117	0.359	0.524	4.67335e-21	Endothelial	SHC1
1.62531e-25	-0.441355	0.208	0.368	4.83254e-21	Endothelial	CCDC69
1.63709e-25	2.98745	0.044	0.006	4.86757e-21	Endothelial	IGLV2-11
1.67507e-25	-0.259999	0.57	0.759	4.98049e-21	Endothelial	SERBP1
1.67963e-25	-0.881903	0.113	0.25	4.99405e-21	Endothelial	PLXDC2
1.73494e-25	-0.609154	0.174	0.322	5.1585e-21	Endothelial	LYST
2.01908e-25	1.77662	0.071	0.018	6.00332e-21	Endothelial	FOLH1
2.89852e-25	-0.947449	0.165	0.309	8.61818e-21	Endothelial	EPB41L4A-AS1
3.9865e-25	-1.269	0.023	0.124	1.1853e-20	Endothelial	MUCL1
4.07872e-25	-0.439826	0.227	0.385	1.21273e-20	Endothelial	LPCAT4
4.36336e-25	-1.43987	0.078	0.198	1.29736e-20	Endothelial	CALML4
5.13014e-25	-0.263129	0.206	0.368	1.52535e-20	Endothelial	HAPLN3
5.2924e-25	4.41534	0.043	0.006	1.57359e-20	Endothelial	NKG7
5.50599e-25	-0.281101	0.431	0.611	1.6371e-20	Endothelial	ATF4
6.17537e-25	-0.616617	0.275	0.43	1.83612e-20	Endothelial	ICA1
6.52334e-25	-0.361168	0.37	0.556	1.93959e-20	Endothelial	LIMS2
6.65433e-25	-0.221975	0.376	0.546	1.97853e-20	Endothelial	SMDT1
7.44404e-25	-0.978971	0.16	0.303	2.21334e-20	Endothelial	LINC-PINT
7.77759e-25	2.41749	0.061	0.013	2.31251e-20	Endothelial	IGLV1-51
8.62018e-25	-0.49909	0.333	0.495	2.56304e-20	Endothelial	VGLL4
1.1492e-24	-0.332934	0.422	0.607	3.4169e-20	Endothelial	NFKBIZ
1.22103e-24	-0.177622	0.701	0.891	3.63048e-20	Endothelial	EEF1D
1.38754e-24	-0.371733	0.313	0.475	4.12556e-20	Endothelial	NSA2
1.46576e-24	-0.210977	0.584	0.794	4.35816e-20	Endothelial	EMP1
1.5752e-24	-0.692976	0.125	0.264	4.68354e-20	Endothelial	PALLD
1.58111e-24	-0.989678	0.124	0.258	4.70111e-20	Endothelial	ZSCAN18
1.6204e-24	-4.15303	0.003	0.083	4.81794e-20	Endothelial	AGR3
1.81347e-24	3.09908	0.06	0.013	5.392e-20	Endothelial	CD37
1.88368e-24	-0.359004	0.187	0.336	5.60076e-20	Endothelial	GADD45A
2.03249e-24	-0.705454	0.122	0.262	6.04319e-20	Endothelial	PLAT
2.05251e-24	-0.157493	0.774	0.951	6.10273e-20	Endothelial	FAU
2.28348e-24	-0.30797	0.475	0.656	6.78947e-20	Endothelial	EIF3G
2.31333e-24	-0.697221	0.181	0.326	6.87822e-20	Endothelial	PPP2R5A
2.35762e-24	-0.506963	0.158	0.301	7.00991e-20	Endothelial	TOB1
2.36324e-24	-1.47874	0.042	0.151	7.02662e-20	Endothelial	MLPH
2.54531e-24	-0.408657	0.424	0.601	7.56798e-20	Endothelial	AC090498.1
2.9168e-24	-0.346955	0.354	0.527	8.67253e-20	Endothelial	ERG
3.13729e-24	-0.255644	0.398	0.569	9.32812e-20	Endothelial	NKTR
3.24305e-24	-0.649694	0.23	0.377	9.64255e-20	Endothelial	GLUD1
3.45604e-24	-1.01407	0.058	0.17	1.02759e-19	Endothelial	EGLN3
3.68148e-24	-0.313126	0.479	0.677	1.09462e-19	Endothelial	MT2A
4.01239e-24	-0.324111	0.382	0.554	1.193e-19	Endothelial	CCDC50
4.19045e-24	-0.587164	0.166	0.305	1.24595e-19	Endothelial	LRRC32
4.82298e-24	-2.51185	0.019	0.11	1.43402e-19	Endothelial	PLCXD3
4.842e-24	-0.380185	0.435	0.609	1.43967e-19	Endothelial	JMJD1C
6.70296e-24	-0.158964	0.801	0.968	1.99299e-19	Endothelial	RPL11
7.54439e-24	-1.20989	0.041	0.147	2.24317e-19	Endothelial	DSG2
8.80681e-24	-0.416377	0.248	0.411	2.61853e-19	Endothelial	MVP
9.21793e-24	-0.177809	0.674	0.858	2.74077e-19	Endothelial	EEF2
9.39879e-24	-0.405745	0.482	0.676	2.79454e-19	Endothelial	CALCRL
9.62069e-24	-0.39611	0.352	0.511	2.86052e-19	Endothelial	SIGIRR
1.07856e-23	-0.305554	0.326	0.489	3.20687e-19	Endothelial	FLNB
1.14334e-23	2.62688	0.045	0.008	3.3995e-19	Endothelial	IGLV2-23
1.22021e-23	-0.261769	0.378	0.553	3.62804e-19	Endothelial	PHB2
1.23551e-23	-0.172385	0.584	0.785	3.67354e-19	Endothelial	TGFBR2
1.24677e-23	-0.460862	0.267	0.424	3.70701e-19	Endothelial	MKL2
1.25175e-23	-0.546214	0.117	0.247	3.72184e-19	Endothelial	ITPKC
1.33034e-23	-0.386681	0.226	0.378	3.95549e-19	Endothelial	LAMB2
1.43371e-23	-0.534216	0.262	0.426	4.26285e-19	Endothelial	ASS1
1.46813e-23	-0.485795	0.292	0.451	4.36518e-19	Endothelial	THSD7A
1.74488e-23	2.62013	0.038	0.005	5.18804e-19	Endothelial	ALOX5AP
1.84922e-23	-0.412198	0.353	0.519	5.49829e-19	Endothelial	VAT1
1.91024e-23	-0.133477	0.774	0.936	5.67973e-19	Endothelial	GNB2L1
1.93826e-23	-0.469597	0.301	0.452	5.76304e-19	Endothelial	AHR
1.96979e-23	3.38149	0.036	0.004	5.85677e-19	Endothelial	GZMB
2.10867e-23	-0.444486	0.314	0.473	6.26971e-19	Endothelial	TCN2
2.26646e-23	-1.08537	0.069	0.184	6.73888e-19	Endothelial	TPM2
2.38412e-23	0.418573	0.815	0.906	7.08872e-19	Endothelial	PFN1
2.64239e-23	-0.160084	0.443	0.622	7.85663e-19	Endothelial	RNH1
2.72665e-23	-0.33228	0.428	0.605	8.10715e-19	Endothelial	NRP1
2.91171e-23	-0.22748	0.275	0.426	8.65739e-19	Endothelial	INTS6
3.4649e-23	-0.118474	0.702	0.89	1.03022e-18	Endothelial	PFDN5
3.71027e-23	-0.147824	0.556	0.751	1.10317e-18	Endothelial	TOMM7
4.30378e-23	-0.170946	0.607	0.772	1.27964e-18	Endothelial	HLA-DPB1
4.46265e-23	-1.1941	0.059	0.169	1.32688e-18	Endothelial	RP11-138A9.1
5.17498e-23	-0.227049	0.403	0.578	1.53868e-18	Endothelial	MTCH1
6.27825e-23	0.291069	0.971	0.992	1.86671e-18	Endothelial	MT-CO1
6.43018e-23	2.78285	0.094	0.033	1.91189e-18	Endothelial	GBP5
6.66084e-23	-0.312695	0.431	0.599	1.98047e-18	Endothelial	ANP32B
6.95366e-23	-2.00675	0.041	0.14	2.06753e-18	Endothelial	CTTNBP2
7.19944e-23	-0.34906	0.276	0.433	2.14061e-18	Endothelial	PGRMC1
7.61899e-23	-0.24654	0.496	0.685	2.26535e-18	Endothelial	IRF1
8.31466e-23	-0.476164	0.254	0.403	2.4722e-18	Endothelial	URM1
9.01664e-23	-0.864114	0.152	0.285	2.68092e-18	Endothelial	RNF125
9.55938e-23	-0.284906	0.373	0.544	2.84229e-18	Endothelial	TSHZ2
9.96854e-23	-0.197735	0.504	0.683	2.96395e-18	Endothelial	SRSF2
1.09282e-22	3.68177	0.035	0.004	3.24928e-18	Endothelial	CD2
1.13154e-22	-0.3155	0.315	0.478	3.3644e-18	Endothelial	MAT2A
1.14343e-22	-0.342158	0.386	0.558	3.39975e-18	Endothelial	ADCY4
1.2024e-22	-0.222075	0.321	0.48	3.57509e-18	Endothelial	UQCRC2
1.22098e-22	3.66782	0.029	0.002	3.63033e-18	Endothelial	APBB1IP
1.23286e-22	-0.227675	0.64	0.853	3.66566e-18	Endothelial	FXYD5
1.44725e-22	2.74005	0.029	0.002	4.30311e-18	Endothelial	IGHV3-15
1.70404e-22	-0.189762	0.603	0.793	5.06663e-18	Endothelial	SLC25A6
1.75027e-22	-0.328624	0.336	0.498	5.20407e-18	Endothelial	UGCG
1.84266e-22	-0.433317	0.319	0.475	5.47879e-18	Endothelial	DCTN2
2.08248e-22	-0.551307	0.325	0.469	6.19183e-18	Endothelial	ACAP2
2.2496e-22	-0.318497	0.167	0.314	6.68873e-18	Endothelial	SPHK1
2.50082e-22	4.54228	0.026	0.002	7.43568e-18	Endothelial	CD8B
2.60785e-22	-0.22105	0.45	0.634	7.75393e-18	Endothelial	ITGA6
3.04246e-22	-0.334204	0.363	0.523	9.04614e-18	Endothelial	XRN2
3.08639e-22	-1.36496	0.038	0.136	9.17678e-18	Endothelial	PCDH19
3.08966e-22	-0.465038	0.164	0.297	9.18649e-18	Endothelial	EGLN1
3.37411e-22	-0.154015	0.555	0.749	1.00322e-17	Endothelial	TSPO
3.47742e-22	-0.59759	0.149	0.282	1.03394e-17	Endothelial	PDIA5
3.58316e-22	2.78088	0.061	0.015	1.06538e-17	Endothelial	UCP2
4.3258e-22	-1.34418	0.04	0.138	1.28619e-17	Endothelial	C2orf40
5.3587e-22	-0.41947	0.211	0.359	1.5933e-17	Endothelial	OSBPL1A
5.94533e-22	-0.366236	0.258	0.4	1.76773e-17	Endothelial	RASIP1
6.02926e-22	-0.710009	0.131	0.267	1.79268e-17	Endothelial	MT1E
6.81729e-22	-0.119229	0.583	0.777	2.02698e-17	Endothelial	SDCBP
7.59056e-22	-1.39322	0.047	0.148	2.2569e-17	Endothelial	CCDC68
7.8915e-22	-0.608928	0.195	0.333	2.34638e-17	Endothelial	PITHD1
8.07506e-22	-0.26118	0.47	0.639	2.40096e-17	Endothelial	GSTK1
8.39728e-22	-0.162091	0.525	0.709	2.49676e-17	Endothelial	ADAM15
1.01611e-21	2.29792	0.077	0.023	3.02121e-17	Endothelial	IGLV2-14
1.15983e-21	-0.540551	0.302	0.453	3.44853e-17	Endothelial	CTD-3252C9.4
1.16705e-21	-0.171793	0.747	0.936	3.46999e-17	Endothelial	RPL14
1.27649e-21	-0.350283	0.32	0.475	3.79538e-17	Endothelial	PSIP1
1.38127e-21	-0.295987	0.33	0.489	4.10693e-17	Endothelial	ESD
1.59134e-21	-0.151412	0.607	0.792	4.73153e-17	Endothelial	ZFP36L2
1.65251e-21	-0.275592	0.379	0.543	4.91339e-17	Endothelial	RALY
1.66657e-21	-0.524919	0.118	0.244	4.9552e-17	Endothelial	CNTNAP3B
1.68975e-21	-0.417794	0.244	0.388	5.02414e-17	Endothelial	HEXIM1
1.73915e-21	-0.397562	0.31	0.467	5.17102e-17	Endothelial	FZD4
1.78595e-21	-0.211509	0.603	0.794	5.31015e-17	Endothelial	FUS
1.87423e-21	-0.91347	0.091	0.209	5.57264e-17	Endothelial	TACR1
1.8876e-21	-0.441075	0.272	0.42	5.61241e-17	Endothelial	OXA1L
2.28349e-21	-0.163368	0.706	0.901	6.78951e-17	Endothelial	UBA52
2.29235e-21	-0.147474	0.43	0.662	6.81585e-17	Endothelial	ACKR1
2.37145e-21	-1.10634	0.045	0.144	7.05102e-17	Endothelial	TIAM1
2.6044e-21	-0.457436	0.279	0.426	7.74365e-17	Endothelial	SORBS3
2.79363e-21	3.56777	0.029	0.003	8.30631e-17	Endothelial	CTSW
3.02148e-21	-0.242375	0.669	0.901	8.98377e-17	Endothelial	SEPW1
3.0844e-21	-0.75342	0.082	0.196	9.17084e-17	Endothelial	PGM5
3.5373e-21	-0.330399	0.333	0.491	1.05174e-16	Endothelial	CSRP1
3.70881e-21	-0.237504	0.368	0.538	1.10274e-16	Endothelial	APOLD1
3.88063e-21	-0.393386	0.363	0.505	1.15383e-16	Endothelial	RCAN1
4.05478e-21	-0.459036	0.331	0.484	1.20561e-16	Endothelial	NBEAL1
5.27051e-21	-0.469583	0.131	0.262	1.56708e-16	Endothelial	ADRB2
5.29189e-21	-0.416452	0.211	0.35	1.57344e-16	Endothelial	MSRB3
5.35526e-21	-0.252027	0.183	0.331	1.59228e-16	Endothelial	IGF2
5.41911e-21	-0.116658	0.536	0.711	1.61126e-16	Endothelial	EIF4A2
5.50082e-21	-0.365413	0.286	0.446	1.63556e-16	Endothelial	SCARB1
5.50943e-21	-0.317055	0.397	0.565	1.63812e-16	Endothelial	ERP29
5.51088e-21	-0.124903	0.664	0.865	1.63855e-16	Endothelial	RAC1
5.63126e-21	-0.643636	0.23	0.364	1.67434e-16	Endothelial	NRP2
6.2585e-21	-0.516463	0.18	0.322	1.86084e-16	Endothelial	SLC25A25
6.34411e-21	-0.441045	0.19	0.33	1.88629e-16	Endothelial	TMTC1
7.2791e-21	0.311509	0.934	0.979	2.1643e-16	Endothelial	RPS19
7.29262e-21	-0.597799	0.219	0.358	2.16831e-16	Endothelial	RNF115
7.50834e-21	-0.122835	0.678	0.865	2.23245e-16	Endothelial	NFKBIA
7.6301e-21	-0.71505	0.063	0.171	2.26866e-16	Endothelial	KRT7
9.55635e-21	-0.435684	0.24	0.386	2.84139e-16	Endothelial	ODC1
1.08388e-20	-0.315114	0.309	0.456	3.22271e-16	Endothelial	ANKRD10
1.10833e-20	-0.583018	0.136	0.26	3.2954e-16	Endothelial	MMP28
1.13367e-20	-0.236304	0.394	0.556	3.37075e-16	Endothelial	NFIC
1.14779e-20	-2.10518	0.027	0.111	3.41273e-16	Endothelial	TSPAN1
1.15189e-20	2.32306	0.091	0.032	3.42491e-16	Endothelial	CXCL10
1.1951e-20	-0.200088	0.317	0.474	3.5534e-16	Endothelial	WNK1
1.21945e-20	2.9826	0.052	0.012	3.6258e-16	Endothelial	CDKN2A
1.24674e-20	-0.127327	0.789	0.954	3.70693e-16	Endothelial	RPL29
1.37592e-20	-0.567632	0.101	0.219	4.09102e-16	Endothelial	LRRC1
1.40104e-20	-1.23908	0.059	0.159	4.16572e-16	Endothelial	LAMA3
1.83359e-20	-0.276878	0.247	0.393	5.45181e-16	Endothelial	DAAM1
1.93725e-20	-0.560882	0.258	0.401	5.76003e-16	Endothelial	TNFRSF1B
2.16475e-20	-0.256023	0.332	0.487	6.43644e-16	Endothelial	MAP3K11
2.46842e-20	-0.45073	0.153	0.277	7.33936e-16	Endothelial	FOXC1
2.64531e-20	-0.585259	0.129	0.25	7.86531e-16	Endothelial	MFGE8
2.89571e-20	-0.458016	0.236	0.375	8.60982e-16	Endothelial	ELF2
3.2328e-20	-0.208754	0.532	0.72	9.61208e-16	Endothelial	WDR83OS
3.30173e-20	-1.25384	0.039	0.13	9.81704e-16	Endothelial	SCN1B
3.35199e-20	-1.01121	0.062	0.163	9.96646e-16	Endothelial	SLC8A1
3.77922e-20	-0.370493	0.269	0.409	1.12368e-15	Endothelial	SEPN1
3.80326e-20	-0.281746	0.374	0.538	1.13082e-15	Endothelial	LIMA1
3.89094e-20	0.267775	0.923	0.983	1.15689e-15	Endothelial	IFITM3
4.87112e-20	-0.34434	0.304	0.455	1.44833e-15	Endothelial	NDUFV1
4.93333e-20	-0.233902	0.412	0.581	1.46683e-15	Endothelial	RBM25
5.27807e-20	-0.19326	0.354	0.515	1.56933e-15	Endothelial	SEPP1
6.10699e-20	-0.210373	0.498	0.668	1.81579e-15	Endothelial	IL6ST
6.23964e-20	-0.19401	0.383	0.542	1.85523e-15	Endothelial	XRCC6
6.41795e-20	-0.358666	0.216	0.361	1.90825e-15	Endothelial	CLDN15
6.44523e-20	-0.709303	0.188	0.313	1.91636e-15	Endothelial	SNHG12
6.78157e-20	-1.41177	0.026	0.109	2.01636e-15	Endothelial	COL21A1
7.75872e-20	8.86337	0.016	0	2.3069e-15	Endothelial	IGKV2-29
8.21822e-20	-0.529198	0.262	0.404	2.44352e-15	Endothelial	POLR2A
9.15313e-20	-0.321725	0.386	0.541	2.7215e-15	Endothelial	RPN1
9.54479e-20	-0.637684	0.212	0.339	2.83795e-15	Endothelial	HMG20B
9.70555e-20	-0.129779	0.427	0.592	2.88575e-15	Endothelial	OCIAD1
9.81201e-20	-0.463662	0.158	0.284	2.91741e-15	Endothelial	SLC41A3
1.00979e-19	4.93783	0.02	0.001	3.00241e-15	Endothelial	PRF1
1.1433e-19	-0.500923	0.262	0.398	3.39937e-15	Endothelial	2025-09-10
1.16553e-19	-0.26737	0.436	0.606	3.46548e-15	Endothelial	TOMM20
1.30015e-19	-0.24493	0.411	0.57	3.86574e-15	Endothelial	CAST
1.51985e-19	-0.339196	0.25	0.384	4.51896e-15	Endothelial	WAC
1.58759e-19	-0.469707	0.107	0.221	4.72038e-15	Endothelial	SERTAD4-AS1
1.63859e-19	-0.164862	0.194	0.342	4.87201e-15	Endothelial	IL6
1.75953e-19	-0.314212	0.291	0.437	5.23161e-15	Endothelial	RAB5A
2.07047e-19	-0.502118	0.347	0.486	6.15614e-15	Endothelial	ASAP1
2.54718e-19	-0.192471	0.464	0.646	7.57353e-15	Endothelial	EIF3H
2.66849e-19	-1.16164	0.094	0.2	7.93423e-15	Endothelial	HYI
2.71085e-19	-1.55996	0.041	0.128	8.06017e-15	Endothelial	RASL11A
2.73899e-19	-0.998076	0.063	0.163	8.14385e-15	Endothelial	PILRB
2.95821e-19	-0.1936	0.401	0.566	8.79564e-15	Endothelial	POLE4
2.99184e-19	-0.607553	0.147	0.266	8.89563e-15	Endothelial	FAM110D
3.00206e-19	4.29852	0.025	0.002	8.92601e-15	Endothelial	IGHV1-18
3.04403e-19	-0.570508	0.241	0.377	9.05081e-15	Endothelial	TMEM70
3.38111e-19	0.939353	0.439	0.343	1.00531e-14	Endothelial	IL32
3.67177e-19	0.812027	0.414	0.303	1.09173e-14	Endothelial	RGCC
3.73828e-19	-0.104644	0.539	0.709	1.1115e-14	Endothelial	GIMAP7
3.90841e-19	-0.159162	0.635	0.82	1.16209e-14	Endothelial	PDLIM1
4.08854e-19	-0.1928	0.298	0.442	1.21564e-14	Endothelial	C4orf32
4.09592e-19	-0.188847	0.426	0.584	1.21784e-14	Endothelial	TUFM
4.45797e-19	-0.940478	0.182	0.296	1.32549e-14	Endothelial	RBKS
4.61712e-19	-0.140916	0.516	0.684	1.37281e-14	Endothelial	DUSP23
4.66629e-19	-0.320904	0.235	0.378	1.38743e-14	Endothelial	FILIP1L
4.71294e-19	-0.252956	0.417	0.569	1.4013e-14	Endothelial	MRFAP1
4.78591e-19	2.57498	0.051	0.012	1.423e-14	Endothelial	TYROBP
4.90042e-19	-0.389411	0.269	0.412	1.45704e-14	Endothelial	GIMAP6
4.98773e-19	-0.16781	0.463	0.634	1.483e-14	Endothelial	C14orf166
5.11075e-19	-0.165286	0.322	0.471	1.51958e-14	Endothelial	POLR2G
5.15856e-19	-0.268604	0.327	0.479	1.53379e-14	Endothelial	C19orf60
5.24641e-19	-0.111874	0.613	0.794	1.55991e-14	Endothelial	EPAS1
5.39442e-19	-0.365969	0.262	0.399	1.60392e-14	Endothelial	TMBIM1
5.49626e-19	-0.324914	0.272	0.409	1.6342e-14	Endothelial	CITED2
5.85668e-19	-0.479157	0.214	0.345	1.74137e-14	Endothelial	MRPL4
6.10103e-19	-0.250783	0.39	0.556	1.81402e-14	Endothelial	NASP
6.34553e-19	-0.130732	0.439	0.6	1.88672e-14	Endothelial	SBDS
6.36698e-19	-0.301724	0.319	0.463	1.89309e-14	Endothelial	CAPN2
7.00621e-19	-0.544163	0.169	0.297	2.08316e-14	Endothelial	BORCS7
7.29129e-19	-0.375438	0.276	0.418	2.16792e-14	Endothelial	FERMT2
7.72227e-19	-1.42559	0.041	0.128	2.29606e-14	Endothelial	CADM3-AS1
7.73196e-19	-0.556345	0.268	0.398	2.29894e-14	Endothelial	YPEL2
7.85052e-19	-0.125824	0.319	0.466	2.3342e-14	Endothelial	SULF2
8.7409e-19	-0.270175	0.159	0.292	2.59893e-14	Endothelial	MEOX1
9.58652e-19	-0.543731	0.187	0.313	2.85036e-14	Endothelial	RALGDS
9.62308e-19	-0.157311	0.529	0.723	2.86123e-14	Endothelial	S100A16
9.91934e-19	-0.144054	0.794	0.966	2.94932e-14	Endothelial	RPS12
1.00157e-18	-0.433512	0.289	0.429	2.97798e-14	Endothelial	CORO1B
1.0618e-18	-0.376683	0.324	0.461	3.15705e-14	Endothelial	ALKBH7
1.13007e-18	-0.791074	0.112	0.222	3.36005e-14	Endothelial	MYO5C
1.13131e-18	-0.726814	0.173	0.296	3.36373e-14	Endothelial	ABHD5
1.2112e-18	0.988427	0.158	0.079	3.60125e-14	Endothelial	FCN3
1.22742e-18	-0.553808	0.094	0.203	3.6495e-14	Endothelial	RHOU
1.23883e-18	-0.593875	0.16	0.278	3.68342e-14	Endothelial	FBXO31
1.34618e-18	-0.120451	0.465	0.625	4.00258e-14	Endothelial	JAM2
1.56806e-18	-0.181195	0.32	0.459	4.66232e-14	Endothelial	ELOVL1
1.68818e-18	-0.285093	0.273	0.41	5.01947e-14	Endothelial	SASH1
1.73143e-18	-1.01123	0.099	0.205	5.14806e-14	Endothelial	SEMA4A
1.75319e-18	-0.674657	0.082	0.187	5.21276e-14	Endothelial	SSBP2
1.79628e-18	-1.16084	0.062	0.157	5.34088e-14	Endothelial	RGS5
1.81297e-18	-0.237745	0.334	0.486	5.39051e-14	Endothelial	FUNDC2
2.10933e-18	-0.71125	0.064	0.16	6.27167e-14	Endothelial	IGF1R
2.17465e-18	-0.151142	0.381	0.523	6.46589e-14	Endothelial	LIMS1
2.22856e-18	-0.573394	0.234	0.365	6.62618e-14	Endothelial	A4GALT
2.27025e-18	-0.394013	0.295	0.434	6.75013e-14	Endothelial	SERPINB1
2.38984e-18	0.585288	0.674	0.728	7.1057e-14	Endothelial	HLA-DRB5
2.47455e-18	-1.43824	0.041	0.126	7.35757e-14	Endothelial	AHNAK2
2.48748e-18	3.94378	0.029	0.004	7.39601e-14	Endothelial	CD79A
2.49465e-18	-0.218353	0.395	0.546	7.41735e-14	Endothelial	MIDN
2.64691e-18	-0.366528	0.351	0.491	7.87007e-14	Endothelial	EIF1B
2.66637e-18	3.53952	0.029	0.004	7.92792e-14	Endothelial	TBC1D10C
2.70311e-18	-0.144313	0.44	0.594	8.03716e-14	Endothelial	TMEM14C
2.73151e-18	-0.828115	0.125	0.233	8.1216e-14	Endothelial	NET1
2.85461e-18	-0.412669	0.236	0.366	8.48762e-14	Endothelial	CEP68
2.93428e-18	-0.195061	0.486	0.666	8.7245e-14	Endothelial	CXorf36
3.302e-18	-0.739452	0.065	0.16	9.81783e-14	Endothelial	ELOVL7
3.33924e-18	-0.419419	0.093	0.199	9.92855e-14	Endothelial	CYBRD1
3.39676e-18	-0.337625	0.222	0.359	1.00996e-13	Endothelial	PCF11
3.46715e-18	-0.153447	0.527	0.707	1.03089e-13	Endothelial	CCNL1
3.66909e-18	-0.129487	0.756	0.927	1.09093e-13	Endothelial	RPL22
3.8985e-18	-0.169097	0.386	0.53	1.15914e-13	Endothelial	HADHA
4.16878e-18	-0.267271	0.516	0.68	1.2395e-13	Endothelial	CALD1
4.23065e-18	-0.683486	0.101	0.209	1.2579e-13	Endothelial	FHL1
4.32538e-18	2.05863	0.043	0.009	1.28606e-13	Endothelial	PLEK2
4.39705e-18	-0.324475	0.195	0.322	1.30737e-13	Endothelial	SPNS2
5.01803e-18	-0.196853	0.376	0.521	1.49201e-13	Endothelial	MPHOSPH8
5.03324e-18	5.99617	0.018	0.001	1.49653e-13	Endothelial	MAP4K1
5.03528e-18	-0.315813	0.219	0.348	1.49714e-13	Endothelial	KDSR
5.0542e-18	-0.166686	0.753	0.932	1.50277e-13	Endothelial	IFITM2
5.09876e-18	-0.595332	0.101	0.209	1.51601e-13	Endothelial	NBL1
5.43879e-18	-0.279944	0.302	0.442	1.61711e-13	Endothelial	PTBP1
5.53559e-18	2.95477	0.039	0.008	1.6459e-13	Endothelial	CD3D
5.78304e-18	-0.390007	0.322	0.465	1.71947e-13	Endothelial	SOX17
5.79043e-18	4.15735	0.02	0.001	1.72167e-13	Endothelial	IGHV3-53
5.8808e-18	-0.292045	0.378	0.524	1.74854e-13	Endothelial	SERINC1
5.90327e-18	-0.330006	0.268	0.394	1.75522e-13	Endothelial	MZT2B
6.33515e-18	-0.706249	0.209	0.324	1.88363e-13	Endothelial	GFOD2
6.35289e-18	-0.258593	0.37	0.511	1.88891e-13	Endothelial	MYL9
6.4171e-18	-0.392486	0.237	0.371	1.908e-13	Endothelial	DST
6.45294e-18	-0.185005	0.536	0.719	1.91865e-13	Endothelial	GRN
6.83543e-18	0.115705	0.449	0.629	2.03238e-13	Endothelial	ARL4A
6.89517e-18	-1.02557	0.087	0.187	2.05014e-13	Endothelial	LRP5
7.1011e-18	-0.599713	0.234	0.361	2.11137e-13	Endothelial	RNF10
7.13814e-18	-0.109433	0.54	0.724	2.12238e-13	Endothelial	GADD45B
7.45827e-18	-0.19336	0.45	0.609	2.21757e-13	Endothelial	EIF4B
7.91983e-18	-0.139733	0.315	0.458	2.3548e-13	Endothelial	CSRP2
8.93563e-18	-0.299283	0.201	0.326	2.65683e-13	Endothelial	GABARAPL1
9.69506e-18	-0.163085	0.397	0.548	2.88263e-13	Endothelial	DEK
1.06118e-17	2.29092	0.041	0.008	3.1552e-13	Endothelial	IGHV3-21
1.07352e-17	-3.34371	0.003	0.061	3.1919e-13	Endothelial	SLC2A14
1.08795e-17	-0.222692	0.25	0.384	3.23479e-13	Endothelial	BAD
1.0954e-17	-0.104806	0.415	0.563	3.25695e-13	Endothelial	TSPAN4
1.1207e-17	-0.654833	0.037	0.12	3.33218e-13	Endothelial	SRPX
1.16061e-17	-0.400708	0.183	0.306	3.45084e-13	Endothelial	GIMAP1
1.17092e-17	-0.283929	0.2	0.326	3.4815e-13	Endothelial	TEK
1.18404e-17	-0.214367	0.429	0.579	3.52052e-13	Endothelial	ADAMTS9
1.20228e-17	-0.278378	0.357	0.505	3.57475e-13	Endothelial	BNIP2
1.24801e-17	-0.498244	0.261	0.385	3.71072e-13	Endothelial	GAS6
1.26773e-17	-0.521901	0.174	0.292	3.76935e-13	Endothelial	EPHA4
1.66234e-17	-0.137442	0.443	0.669	4.94264e-13	Endothelial	FABP4
1.68048e-17	-0.142678	0.726	0.904	4.99657e-13	Endothelial	BTF3
1.71681e-17	-0.226129	0.397	0.547	5.10459e-13	Endothelial	AKAP13
1.73206e-17	-0.155747	0.494	0.659	5.14992e-13	Endothelial	SNU13
1.73722e-17	4.00526	0.023	0.002	5.16528e-13	Endothelial	IGKV1-16
1.77353e-17	-0.440509	0.135	0.247	5.27325e-13	Endothelial	FAM84B
1.77969e-17	-0.456706	0.201	0.323	5.29155e-13	Endothelial	MIR22HG
1.79142e-17	-0.452841	0.151	0.268	5.32642e-13	Endothelial	PER1
1.80135e-17	-1.98234	0.034	0.112	5.35594e-13	Endothelial	P3H2
1.85615e-17	-0.698762	0.077	0.174	5.51888e-13	Endothelial	SYBU
1.85773e-17	2.13778	0.055	0.016	5.52359e-13	Endothelial	LTB
2.01656e-17	-0.323043	0.311	0.447	5.99584e-13	Endothelial	ZC3HAV1
2.13932e-17	-0.169547	0.365	0.505	6.36084e-13	Endothelial	FOSL2
2.20989e-17	-0.424239	0.162	0.277	6.57068e-13	Endothelial	ARRDC1
2.30518e-17	-0.472439	0.113	0.223	6.85399e-13	Endothelial	LPCAT3
2.35225e-17	-0.802637	0.126	0.232	6.99395e-13	Endothelial	FOXO1
2.422e-17	-0.355883	0.312	0.444	7.20134e-13	Endothelial	INPP1
2.49046e-17	-0.592185	0.237	0.366	7.4049e-13	Endothelial	C9orf142
2.95948e-17	-0.114741	0.553	0.748	8.79944e-13	Endothelial	TIMP1
2.99633e-17	-0.674591	0.168	0.283	8.909e-13	Endothelial	ZNF524
3.14387e-17	5.86112	0.016	0.001	9.34768e-13	Endothelial	FABP7
3.20252e-17	-0.112392	0.764	0.942	9.52207e-13	Endothelial	RPS25
3.44685e-17	-0.183324	0.341	0.478	1.02485e-12	Endothelial	DPP7
3.55606e-17	-0.506453	0.248	0.375	1.05732e-12	Endothelial	ATP2B1
3.59882e-17	-0.157974	0.482	0.632	1.07004e-12	Endothelial	PCBP1
3.61359e-17	-0.247606	0.28	0.409	1.07443e-12	Endothelial	MAF1
3.64197e-17	-1.57268	0.05	0.133	1.08287e-12	Endothelial	TAF4B
3.80203e-17	-0.218653	0.495	0.677	1.13046e-12	Endothelial	GPX4
3.85478e-17	-0.550449	0.103	0.207	1.14614e-12	Endothelial	HSD3B7
3.86904e-17	-0.418314	0.269	0.397	1.15038e-12	Endothelial	IGBP1
3.884e-17	5.51076	0.017	0.001	1.15483e-12	Endothelial	PTPRCAP
3.94653e-17	-0.215614	0.464	0.632	1.17342e-12	Endothelial	C9orf16
3.97716e-17	-0.292424	0.396	0.564	1.18253e-12	Endothelial	SDF4
4.17147e-17	-0.464049	0.118	0.232	1.2403e-12	Endothelial	MT1M
4.26915e-17	5.14462	0.018	0.001	1.26935e-12	Endothelial	TIGIT
4.42731e-17	-0.140566	0.536	0.707	1.31637e-12	Endothelial	SOD1
4.70301e-17	-0.103054	0.496	0.677	1.39835e-12	Endothelial	PVRL2
4.84749e-17	-0.174556	0.315	0.453	1.4413e-12	Endothelial	ACADVL
5.7783e-17	-0.393788	0.265	0.393	1.71806e-12	Endothelial	PLP2
5.95023e-17	-0.575254	0.212	0.332	1.76918e-12	Endothelial	PQBP1
6.65521e-17	2.34678	0.058	0.017	1.97879e-12	Endothelial	LYZ
7.10695e-17	-0.316218	0.242	0.376	2.11311e-12	Endothelial	RAPGEF3
7.11063e-17	-0.221773	0.393	0.54	2.1142e-12	Endothelial	ANKRD12
7.25507e-17	-0.238007	0.44	0.598	2.15715e-12	Endothelial	ATRX
7.38068e-17	-0.41005	0.27	0.395	2.1945e-12	Endothelial	RPS6KA2
7.65481e-17	-0.655974	0.1	0.201	2.27601e-12	Endothelial	SIRPA
7.96831e-17	-0.418498	0.151	0.262	2.36922e-12	Endothelial	CREBRF
8.24202e-17	-0.277267	0.407	0.557	2.4506e-12	Endothelial	ARF5
8.28317e-17	-0.669257	0.099	0.201	2.46284e-12	Endothelial	EPB41L3
8.51672e-17	-0.139584	0.415	0.569	2.53228e-12	Endothelial	MALL
8.58772e-17	-0.753229	0.118	0.219	2.55339e-12	Endothelial	ZNF521
8.86852e-17	-0.406966	0.131	0.239	2.63688e-12	Endothelial	LHX6
1.00684e-16	-0.47192	0.206	0.325	2.99363e-12	Endothelial	MYOF
1.05333e-16	-0.320927	0.218	0.34	3.13186e-12	Endothelial	MLLT4
1.05443e-16	-0.539949	0.148	0.259	3.13513e-12	Endothelial	FOXO3
1.06686e-16	-0.383593	0.13	0.241	3.17209e-12	Endothelial	CCDC3
1.21242e-16	0.114305	0.063	0.154	3.60489e-12	Endothelial	CYGB
1.21587e-16	-0.112482	0.621	0.812	3.61515e-12	Endothelial	RPL23
1.33377e-16	-0.116726	0.308	0.447	3.96571e-12	Endothelial	PEF1
1.34813e-16	-0.437025	0.259	0.383	4.00839e-12	Endothelial	ARHGEF15
1.42255e-16	-0.474153	0.215	0.337	4.22966e-12	Endothelial	MKNK2
1.46596e-16	-0.956694	0.014	0.078	4.35874e-12	Endothelial	GABRA2
1.53754e-16	-0.114123	0.262	0.402	4.57157e-12	Endothelial	EIF4A3
1.54147e-16	-0.179988	0.352	0.51	4.58324e-12	Endothelial	EPHX1
1.55256e-16	-0.401037	0.261	0.388	4.61621e-12	Endothelial	MYO1C
1.62877e-16	-0.265916	0.27	0.408	4.84282e-12	Endothelial	RGS16
1.64168e-16	-0.322213	0.232	0.361	4.88121e-12	Endothelial	ARID5A
1.67052e-16	-0.292648	0.293	0.418	4.96694e-12	Endothelial	YY1
1.68021e-16	-0.560816	0.154	0.264	4.99575e-12	Endothelial	LTBP3
1.68236e-16	-0.427056	0.248	0.373	5.00217e-12	Endothelial	PLEKHG1
1.69388e-16	1.94681	0.053	0.015	5.0364e-12	Endothelial	LAMP3
1.74723e-16	-0.30579	0.379	0.521	5.19503e-12	Endothelial	TJP1
1.85051e-16	5.10965	0.02	0.002	5.50213e-12	Endothelial	MS4A1
2.04718e-16	-0.317615	0.052	0.138	6.08688e-12	Endothelial	CLDN4
2.07122e-16	1.67483	0.116	0.054	6.15835e-12	Endothelial	P2RY6
2.24348e-16	-0.644218	0.095	0.194	6.67053e-12	Endothelial	KLF11
2.267e-16	-0.238348	0.347	0.487	6.74047e-12	Endothelial	MYCT1
2.28723e-16	-0.443036	0.277	0.401	6.80061e-12	Endothelial	SSFA2
2.32574e-16	-0.371516	0.184	0.304	6.91511e-12	Endothelial	BNIP3
2.41129e-16	7.25269	0.016	0.001	7.16948e-12	Endothelial	CSN3
2.43502e-16	-0.336871	0.248	0.372	7.24004e-12	Endothelial	STX12
2.45936e-16	-0.283178	0.372	0.513	7.31242e-12	Endothelial	RSF1
2.64788e-16	-0.161766	0.422	0.575	7.87294e-12	Endothelial	UFC1
2.67284e-16	-1.07332	0.069	0.158	7.94716e-12	Endothelial	SLCO4A1
2.80247e-16	-0.167093	0.42	0.577	8.33259e-12	Endothelial	ATF3
2.93128e-16	-0.149389	0.428	0.574	8.71557e-12	Endothelial	PPIC
2.97824e-16	5.9348	0.016	0.001	8.8552e-12	Endothelial	SASH3
3.40837e-16	-0.308417	0.223	0.345	1.01341e-11	Endothelial	CERS2
3.59282e-16	9.36833	0.012	0	1.06825e-11	Endothelial	TRAV3
3.62747e-16	-0.329452	0.178	0.294	1.07855e-11	Endothelial	BDH2
3.77408e-16	2.61668	0.036	0.007	1.12215e-11	Endothelial	CYTIP
3.82511e-16	-0.254448	0.354	0.492	1.13732e-11	Endothelial	HNRNPH3
3.93755e-16	-0.235314	0.389	0.533	1.17075e-11	Endothelial	UXT
4.04352e-16	-0.729546	0.055	0.141	1.20226e-11	Endothelial	ANXA3
4.31948e-16	-0.345846	0.328	0.465	1.28431e-11	Endothelial	NOSIP
4.4513e-16	-0.194719	0.514	0.676	1.3235e-11	Endothelial	PRRC2C
4.51471e-16	-0.280783	0.284	0.412	1.34236e-11	Endothelial	BBX
4.52617e-16	-0.219435	0.343	0.481	1.34577e-11	Endothelial	SUMO3
4.84069e-16	-0.196928	0.304	0.438	1.43928e-11	Endothelial	NR3C1
4.9773e-16	-0.207192	0.321	0.454	1.4799e-11	Endothelial	RTFDC1
5.13418e-16	-0.670101	0.121	0.219	1.52654e-11	Endothelial	KIAA1683
5.50663e-16	-0.684949	0.138	0.242	1.63729e-11	Endothelial	PDXDC1
5.57205e-16	-0.132458	0.371	0.515	1.65674e-11	Endothelial	NDFIP1
5.59768e-16	-0.427408	0.169	0.28	1.66436e-11	Endothelial	MLLT6
5.87659e-16	-0.146794	0.573	0.76	1.74729e-11	Endothelial	SLC25A3
6.39275e-16	-1.04172	0.035	0.109	1.90076e-11	Endothelial	LINC01197
6.42002e-16	-0.255127	0.22	0.357	1.90887e-11	Endothelial	MT1X
6.58586e-16	-0.832098	0.105	0.203	1.95817e-11	Endothelial	AKAP12
7.03745e-16	-0.177339	0.443	0.599	2.09244e-11	Endothelial	MTUS1
7.0501e-16	-1.08918	0.03	0.102	2.09621e-11	Endothelial	DOCK11
7.31702e-16	-0.685725	0.105	0.202	2.17557e-11	Endothelial	IKBKB
7.55816e-16	-0.370136	0.094	0.19	2.24727e-11	Endothelial	TNRC6C
7.58726e-16	-0.125477	0.397	0.546	2.25592e-11	Endothelial	SERINC3
7.7226e-16	-0.580593	0.144	0.25	2.29616e-11	Endothelial	ANKRD37
7.84769e-16	-0.371159	0.34	0.468	2.33336e-11	Endothelial	EPC1
7.95801e-16	2.05216	0.05	0.014	2.36616e-11	Endothelial	LCK
8.30477e-16	-0.310402	0.215	0.338	2.46926e-11	Endothelial	SKAP2
8.60934e-16	-0.806723	0.109	0.205	2.55982e-11	Endothelial	KAT8
8.886e-16	-0.221853	0.425	0.571	2.64207e-11	Endothelial	SF1
1.0156e-15	-0.454563	0.102	0.203	3.01969e-11	Endothelial	RAB3C
1.03711e-15	1.73014	0.053	0.016	3.08364e-11	Endothelial	NRCAM
1.07158e-15	-0.874	0.03	0.1	3.18613e-11	Endothelial	EFHD1
1.103e-15	-0.370115	0.28	0.401	3.27954e-11	Endothelial	HSF1
1.12291e-15	-0.237697	0.404	0.545	3.33874e-11	Endothelial	WWTR1
1.1231e-15	-0.343355	0.205	0.322	3.33933e-11	Endothelial	PRPF31
1.12617e-15	1.16701	0.187	0.109	3.34846e-11	Endothelial	RAB31
1.19722e-15	-0.154171	0.311	0.44	3.55969e-11	Endothelial	DDRGK1
1.23225e-15	-0.355323	0.19	0.299	3.66385e-11	Endothelial	TMEM259
1.34676e-15	4.30268	0.023	0.003	4.00431e-11	Endothelial	CCL3L3
1.35262e-15	-0.2239	0.306	0.436	4.02174e-11	Endothelial	RBCK1
1.46472e-15	-0.170768	0.542	0.698	4.35507e-11	Endothelial	PALMD
1.46745e-15	-0.172	0.262	0.388	4.36318e-11	Endothelial	CLIC2
1.59497e-15	-0.122439	0.407	0.549	4.74233e-11	Endothelial	TPR
1.62003e-15	-1.55731	0.016	0.078	4.81683e-11	Endothelial	ABCC3
1.63509e-15	-0.283361	0.294	0.423	4.86162e-11	Endothelial	BAG1
1.68284e-15	-0.229676	0.338	0.471	5.00359e-11	Endothelial	C19orf70
1.72821e-15	-1.26309	0.027	0.095	5.13849e-11	Endothelial	PLEKHA7
1.74903e-15	-0.468578	0.237	0.357	5.20039e-11	Endothelial	TGFB1I1
1.80468e-15	-0.108365	0.574	0.748	5.36584e-11	Endothelial	CYB5R3
1.81447e-15	-0.25107	0.361	0.491	5.39497e-11	Endothelial	LRP10
1.84148e-15	-1.82633	0.024	0.09	5.47527e-11	Endothelial	GABBR1
1.92035e-15	6.48769	0.015	0.001	5.70978e-11	Endothelial	AC004556.1
1.94076e-15	4.98156	0.015	0.001	5.77046e-11	Endothelial	C6orf15
1.94788e-15	-0.549585	0.187	0.295	5.79164e-11	Endothelial	KBTBD2
1.96245e-15	-0.224723	0.405	0.55	5.83495e-11	Endothelial	TCF25
1.98777e-15	-0.42068	0.298	0.42	5.91025e-11	Endothelial	TNS2
1.99881e-15	-0.161729	0.443	0.596	5.94307e-11	Endothelial	EIF3I
2.22289e-15	-1.03516	0.028	0.097	6.6093e-11	Endothelial	RP11-251M1.1
2.26763e-15	-0.156947	0.527	0.706	6.74233e-11	Endothelial	MTDH
2.27093e-15	5.14189	0.016	0.001	6.75214e-11	Endothelial	PDCD1
2.35859e-15	3.70347	0.017	0.001	7.01279e-11	Endothelial	C11orf85
2.35981e-15	-1.48644	0.04	0.113	7.01642e-11	Endothelial	RP11-373D23.3
2.42994e-15	-0.242387	0.342	0.479	7.22493e-11	Endothelial	CHD9
2.46746e-15	-0.741865	0.13	0.229	7.33649e-11	Endothelial	MYO9A
2.49584e-15	-0.277798	0.285	0.411	7.42088e-11	Endothelial	KXD1
2.71345e-15	-0.204381	0.404	0.548	8.06791e-11	Endothelial	UTRN
2.75484e-15	-0.341294	0.103	0.202	8.19097e-11	Endothelial	NDRG2
2.77455e-15	-0.23838	0.235	0.348	8.24958e-11	Endothelial	NUDT3
2.81011e-15	-1.14209	0.057	0.139	8.35531e-11	Endothelial	DNASE1L3
2.8201e-15	-0.146096	0.379	0.512	8.385e-11	Endothelial	RNPS1
2.83978e-15	-0.196316	0.27	0.395	8.4435e-11	Endothelial	EBPL
2.84776e-15	-0.108243	0.511	0.669	8.46725e-11	Endothelial	N4BP2L2
2.89257e-15	-0.301176	0.03	0.099	8.60047e-11	Endothelial	ALDH1A3
2.91035e-15	-0.21639	0.551	0.74	8.65333e-11	Endothelial	RHOB
2.97141e-15	8.54896	0.012	0	8.83489e-11	Endothelial	IGKV3D-11
3.05748e-15	-0.299663	0.268	0.389	9.09082e-11	Endothelial	ZBTB20
3.32821e-15	-0.636247	0.052	0.133	9.89578e-11	Endothelial	KRT19
3.36003e-15	-0.412477	0.164	0.276	9.99037e-11	Endothelial	PCBD1
3.52245e-15	-0.668073	0.155	0.255	1.04733e-10	Endothelial	IMPDH1
3.77989e-15	-0.136723	0.475	0.64	1.12388e-10	Endothelial	SERP1
3.96197e-15	-0.103876	0.639	0.793	1.17801e-10	Endothelial	HLA-DPA1
4.02491e-15	-0.319385	0.149	0.254	1.19673e-10	Endothelial	KDM2A
4.12082e-15	-1.66094	0.014	0.073	1.22524e-10	Endothelial	FXYD3
4.42851e-15	-1.63373	0.015	0.074	1.31673e-10	Endothelial	PTN
4.57351e-15	3.42801	0.037	0.009	1.35984e-10	Endothelial	S100A9
4.58897e-15	-0.172736	0.645	0.814	1.36444e-10	Endothelial	EGFL7
4.60984e-15	-0.142955	0.481	0.639	1.37064e-10	Endothelial	S1PR1
4.62841e-15	-0.541886	0.257	0.37	1.37617e-10	Endothelial	CHIC2
4.67651e-15	-0.248235	0.384	0.524	1.39047e-10	Endothelial	RBM17
4.79425e-15	-0.893219	0.115	0.21	1.42547e-10	Endothelial	AC013461.1
4.88055e-15	0.289435	0.771	0.866	1.45113e-10	Endothelial	SPARC
5.0665e-15	-0.432378	0.211	0.322	1.50642e-10	Endothelial	MLXIP
5.06867e-15	-0.15457	0.52	0.683	1.50707e-10	Endothelial	PTGES3
5.22977e-15	1.23334	0.041	0.01	1.55497e-10	Endothelial	BCAT1
5.36703e-15	-0.289271	0.322	0.45	1.59578e-10	Endothelial	ROCK1
5.41813e-15	-0.929403	0.104	0.193	1.61097e-10	Endothelial	RP4-575N6.4
5.69487e-15	-0.303732	0.331	0.458	1.69326e-10	Endothelial	GINM1
5.74071e-15	-0.423182	0.219	0.327	1.70689e-10	Endothelial	C17orf62
5.74126e-15	-0.418424	0.208	0.319	1.70705e-10	Endothelial	STARD3
6.19366e-15	-0.173864	0.142	0.248	1.84156e-10	Endothelial	ESYT1
6.27587e-15	-0.412673	0.219	0.333	1.86601e-10	Endothelial	EEA1
6.70897e-15	5.94596	0.012	0	1.99478e-10	Endothelial	TRBV20-1
6.75611e-15	-0.452845	0.143	0.246	2.00879e-10	Endothelial	NMRK1
6.80373e-15	-0.138396	0.34	0.474	2.02295e-10	Endothelial	XBP1
7.35569e-15	-0.295669	0.283	0.406	2.18707e-10	Endothelial	BAZ2B
7.87589e-15	-0.772358	0.086	0.174	2.34174e-10	Endothelial	RAB11FIP5
8.23999e-15	-0.22893	0.299	0.425	2.45e-10	Endothelial	TRIOBP
8.30042e-15	-0.995052	0.133	0.228	2.46796e-10	Endothelial	ITPR1
8.37558e-15	-0.582963	0.184	0.29	2.49031e-10	Endothelial	DNAJC4
8.54087e-15	4.70259	0.019	0.002	2.53946e-10	Endothelial	IGHV2-26
8.58987e-15	-0.129512	0.469	0.618	2.55403e-10	Endothelial	DYNLRB1
8.61457e-15	-2.79387	0.005	0.055	2.56137e-10	Endothelial	CCL19
8.7057e-15	-0.646473	0.221	0.329	2.58847e-10	Endothelial	GNPTG
8.735e-15	-0.183671	0.361	0.497	2.59718e-10	Endothelial	APH1A
8.92279e-15	-0.286619	0.18	0.289	2.65301e-10	Endothelial	AOC3
9.48084e-15	2.2251	0.077	0.031	2.81894e-10	Endothelial	CD52
9.52816e-15	-0.175636	0.395	0.542	2.83301e-10	Endothelial	FEZ2
9.99529e-15	-0.177238	0.298	0.429	2.9719e-10	Endothelial	MOB2
1.03383e-14	-0.723034	0.176	0.278	3.07389e-10	Endothelial	PPM1D
1.03394e-14	2.98722	0.034	0.007	3.07421e-10	Endothelial	LCP1
1.05854e-14	-0.46801	0.233	0.345	3.14734e-10	Endothelial	CSNK1D
1.07662e-14	-0.253333	0.262	0.381	3.20113e-10	Endothelial	BRD4
1.13463e-14	-1.12755	0.034	0.102	3.37358e-10	Endothelial	PRELID2
1.30512e-14	-0.543658	0.22	0.327	3.88053e-10	Endothelial	CBLB
1.34847e-14	-0.117742	0.453	0.595	4.00941e-10	Endothelial	ELK3
1.35978e-14	1.52054	0.106	0.049	4.04304e-10	Endothelial	HIST1H1E
1.38874e-14	-0.269808	0.228	0.34	4.12915e-10	Endothelial	NENF
1.40478e-14	-0.500096	0.125	0.22	4.17684e-10	Endothelial	MAP3K3
1.42231e-14	-0.143531	0.544	0.732	4.22897e-10	Endothelial	ARHGAP29
1.42288e-14	-0.128376	0.419	0.566	4.23065e-10	Endothelial	ECE1
1.43322e-14	-0.346228	0.192	0.297	4.26141e-10	Endothelial	MSRA
1.46251e-14	-0.242772	0.293	0.417	4.34847e-10	Endothelial	APPL1
1.46932e-14	-0.260227	0.295	0.421	4.36872e-10	Endothelial	KLF10
1.47454e-14	-0.354708	0.356	0.485	4.38425e-10	Endothelial	TOP1
1.50526e-14	-0.929699	0.054	0.131	4.47558e-10	Endothelial	TCEA3
1.53367e-14	-0.175298	0.318	0.443	4.56007e-10	Endothelial	CD40
1.59781e-14	-1.29513	0.036	0.105	4.75078e-10	Endothelial	SOD3
1.67431e-14	-0.33171	0.258	0.379	4.97822e-10	Endothelial	TAF15
1.74787e-14	-0.165284	0.276	0.402	5.19693e-10	Endothelial	RBM42
1.75137e-14	-0.300996	0.214	0.326	5.20736e-10	Endothelial	WDR13
1.79639e-14	-0.203041	0.407	0.551	5.3412e-10	Endothelial	SF3B2
1.8137e-14	-0.562954	0.07	0.154	5.39269e-10	Endothelial	KLHL3
1.93682e-14	0.250749	0.916	0.977	5.75874e-10	Endothelial	ACTB
1.94005e-14	-2.08795	0.012	0.068	5.76834e-10	Endothelial	KLF5
1.9409e-14	-0.231515	0.338	0.469	5.77087e-10	Endothelial	LSM8
2.07013e-14	-0.27279	0.354	0.475	6.15511e-10	Endothelial	RBBP6
2.0819e-14	-0.549913	0.134	0.237	6.1901e-10	Endothelial	LSR
2.15474e-14	-0.18527	0.372	0.508	6.4067e-10	Endothelial	EIF3M
2.19213e-14	-0.803853	0.069	0.15	6.51785e-10	Endothelial	FRMD3
2.20988e-14	-0.276203	0.324	0.453	6.57064e-10	Endothelial	GOLGA4
2.24083e-14	-0.11921	0.78	0.943	6.66266e-10	Endothelial	RPLP0
2.24837e-14	-0.264858	0.252	0.37	6.68509e-10	Endothelial	PSMF1
2.32536e-14	1.43612	0.037	0.009	6.91399e-10	Endothelial	TRBC2
2.33682e-14	-0.682452	0.128	0.225	6.94806e-10	Endothelial	TATDN1
2.38326e-14	-0.325388	0.276	0.395	7.08614e-10	Endothelial	FLYWCH2
2.39191e-14	1.3941	0.173	0.103	7.11187e-10	Endothelial	IGLC2
2.44461e-14	-0.374468	0.323	0.44	7.26855e-10	Endothelial	SMAD1
2.47245e-14	-0.374207	0.232	0.342	7.35133e-10	Endothelial	CFAP36
2.51834e-14	-0.429024	0.228	0.337	7.48777e-10	Endothelial	NUFIP2
2.58503e-14	-0.471614	0.052	0.13	7.68607e-10	Endothelial	CPE
2.74608e-14	-0.482636	0.159	0.26	8.16493e-10	Endothelial	DIAPH1
2.793e-14	-0.501023	0.141	0.237	8.30443e-10	Endothelial	KRT18
2.80111e-14	-0.229604	0.366	0.495	8.32854e-10	Endothelial	ITGA5
2.8457e-14	3.75565	0.02	0.002	8.46113e-10	Endothelial	IGHV3-66
2.90141e-14	-0.676819	0.106	0.197	8.62676e-10	Endothelial	ZCCHC24
2.90223e-14	-0.738209	0.103	0.192	8.62921e-10	Endothelial	ADGRA2
2.99336e-14	-0.232667	0.305	0.425	8.90017e-10	Endothelial	LINC00657
3.00182e-14	-0.309506	0.196	0.307	8.92531e-10	Endothelial	ENAH
3.15728e-14	-0.182169	0.398	0.53	9.38753e-10	Endothelial	SIVA1
3.24292e-14	-0.127578	0.351	0.496	9.64218e-10	Endothelial	NCOA7
3.29955e-14	-0.290521	0.414	0.548	9.81054e-10	Endothelial	GABARAP
3.39285e-14	-0.392761	0.152	0.254	1.0088e-09	Endothelial	DUSP22
3.41233e-14	-0.468204	0.222	0.33	1.01459e-09	Endothelial	STAB1
3.41761e-14	-0.853523	0.038	0.108	1.01616e-09	Endothelial	LRIG1
3.46769e-14	-0.323549	0.258	0.374	1.03105e-09	Endothelial	C1orf123
3.56264e-14	-1.57249	0.012	0.066	1.05928e-09	Endothelial	SCGB1D2
3.72453e-14	-0.45758	0.101	0.194	1.10741e-09	Endothelial	TLE1
3.81095e-14	-0.435367	0.197	0.303	1.13311e-09	Endothelial	SLC1A5
3.86019e-14	-0.333822	0.259	0.373	1.14775e-09	Endothelial	CHD4
4.00374e-14	-0.406122	0.245	0.355	1.19043e-09	Endothelial	SECISBP2
4.01434e-14	-0.106129	0.378	0.526	1.19358e-09	Endothelial	DNAJC15
4.11444e-14	-0.371794	0.202	0.31	1.22335e-09	Endothelial	GMDS
4.24073e-14	0.116087	0.332	0.476	1.2609e-09	Endothelial	DHRS7
4.41467e-14	-0.224966	0.301	0.425	1.31261e-09	Endothelial	MYCBP2
4.53059e-14	-0.408553	0.13	0.227	1.34708e-09	Endothelial	SCPEP1
4.5306e-14	0.30923	0.923	0.972	1.34708e-09	Endothelial	HLA-C
4.55933e-14	-0.954731	0.066	0.144	1.35563e-09	Endothelial	DENND4A
4.76372e-14	-0.308969	0.272	0.393	1.4164e-09	Endothelial	RILPL2
4.76962e-14	-0.395423	0.13	0.23	1.41815e-09	Endothelial	ALDH2
4.81452e-14	-0.145729	0.418	0.551	1.4315e-09	Endothelial	LUC7L3
4.82445e-14	-0.658965	0.13	0.224	1.43445e-09	Endothelial	TCF7L1
5.05428e-14	-0.817944	0.102	0.19	1.50279e-09	Endothelial	KIAA0040
5.19524e-14	-0.302691	0.129	0.226	1.5447e-09	Endothelial	DDX54
5.26646e-14	-1.72618	0.02	0.079	1.56588e-09	Endothelial	SCN3B
5.27793e-14	-0.256464	0.247	0.362	1.56929e-09	Endothelial	PFKL
5.36207e-14	-0.255724	0.226	0.339	1.5943e-09	Endothelial	CYB5B
5.42279e-14	-0.239105	0.228	0.342	1.61236e-09	Endothelial	PHIP
6.02816e-14	-0.376013	0.159	0.26	1.79235e-09	Endothelial	CRYL1
6.18881e-14	-0.489706	0.074	0.157	1.84012e-09	Endothelial	NTN4
6.29431e-14	-0.495455	0.148	0.246	1.87149e-09	Endothelial	MECP2
6.36468e-14	-0.192957	0.454	0.596	1.89241e-09	Endothelial	TBCA
6.43793e-14	-0.103022	0.358	0.489	1.91419e-09	Endothelial	NCOR1
6.59258e-14	-0.277965	0.293	0.415	1.96017e-09	Endothelial	WBP2
6.82356e-14	-0.245578	0.215	0.326	2.02885e-09	Endothelial	AKR7A2
6.87957e-14	-0.123414	0.464	0.624	2.0455e-09	Endothelial	ZNHIT1
7.11047e-14	-0.336532	0.267	0.38	2.11416e-09	Endothelial	EMD
7.19852e-14	-0.28211	0.366	0.494	2.14034e-09	Endothelial	BHLHE40
7.25816e-14	-0.656594	0.117	0.209	2.15807e-09	Endothelial	PTPN18
7.4493e-14	-0.293549	0.148	0.25	2.2149e-09	Endothelial	MZT2A
7.48239e-14	-0.388257	0.136	0.231	2.22474e-09	Endothelial	MAPK11
7.51331e-14	-0.156794	0.355	0.492	2.23393e-09	Endothelial	SNX6
7.80831e-14	-0.287748	0.358	0.485	2.32165e-09	Endothelial	TMEM2
7.84884e-14	-0.41452	0.066	0.146	2.33369e-09	Endothelial	YAP1
7.94247e-14	-0.190812	0.336	0.467	2.36153e-09	Endothelial	PGLS
8.40675e-14	-0.63714	0.067	0.147	2.49958e-09	Endothelial	RNF122
8.4878e-14	-0.294557	0.192	0.296	2.52368e-09	Endothelial	BCAR1
8.51814e-14	-0.272527	0.274	0.393	2.5327e-09	Endothelial	GNS
8.78349e-14	-0.250466	0.372	0.498	2.6116e-09	Endothelial	KHDRBS1
9.20327e-14	-0.166379	0.292	0.414	2.73641e-09	Endothelial	HNRNPD
9.66829e-14	-0.388888	0.172	0.272	2.87467e-09	Endothelial	LRCH1
9.67637e-14	-0.367686	0.236	0.347	2.87708e-09	Endothelial	LMO2
9.80893e-14	-0.582588	0.196	0.294	2.91649e-09	Endothelial	RELB
1.01197e-13	-0.253234	0.275	0.391	3.00888e-09	Endothelial	SPTLC2
1.02824e-13	-1.19702	0.043	0.112	3.05727e-09	Endothelial	TPO
1.06138e-13	-0.795765	0.059	0.134	3.15579e-09	Endothelial	PFN2
1.0879e-13	-0.246943	0.339	0.466	3.23465e-09	Endothelial	PPM1G
1.09567e-13	-0.560066	0.107	0.196	3.25777e-09	Endothelial	WLS
1.10321e-13	-0.356922	0.098	0.188	3.28018e-09	Endothelial	N4BP2L1
1.16106e-13	-0.630791	0.144	0.242	3.45219e-09	Endothelial	AAED1
1.16591e-13	-0.1726	0.365	0.496	3.4666e-09	Endothelial	LSM2
1.18915e-13	-0.401097	0.254	0.361	3.53569e-09	Endothelial	TWF2
1.20044e-13	2.48929	0.023	0.004	3.56926e-09	Endothelial	GRAMD1B
1.20509e-13	2.47638	0.03	0.006	3.58309e-09	Endothelial	CST7
1.207e-13	-0.172121	0.275	0.393	3.58876e-09	Endothelial	AIP
1.29138e-13	-0.508204	0.214	0.32	3.83966e-09	Endothelial	GNB4
1.29713e-13	-0.492345	0.195	0.299	3.85675e-09	Endothelial	C12orf10
1.32824e-13	-0.960095	0.027	0.089	3.94926e-09	Endothelial	GNAL
1.40849e-13	-0.264547	0.307	0.428	4.18786e-09	Endothelial	UPP1
1.47538e-13	-0.269703	0.276	0.388	4.38673e-09	Endothelial	PDCD6IP
1.48071e-13	-0.577789	0.162	0.261	4.40259e-09	Endothelial	NXF1
1.49743e-13	-0.688951	0.162	0.258	4.45231e-09	Endothelial	RBMS3
1.54826e-13	-0.795685	0.082	0.164	4.60345e-09	Endothelial	GALNT15
1.63546e-13	-0.253293	0.33	0.457	4.86272e-09	Endothelial	PARVB
1.63986e-13	-0.568412	0.105	0.193	4.8758e-09	Endothelial	TIPARP
1.70033e-13	-0.172286	0.168	0.271	5.05558e-09	Endothelial	PBX1
1.71808e-13	-2.0106	0.023	0.082	5.10838e-09	Endothelial	STEAP4
1.76497e-13	-0.138002	0.246	0.359	5.24777e-09	Endothelial	STK25
1.87364e-13	-0.159373	0.158	0.257	5.5709e-09	Endothelial	SLC40A1
1.95251e-13	-0.195431	0.384	0.518	5.80538e-09	Endothelial	SRSF4
2.01027e-13	-0.503258	0.124	0.218	5.97714e-09	Endothelial	ABLIM3
2.07764e-13	-0.108517	0.426	0.57	6.17744e-09	Endothelial	CTSH
2.16257e-13	-0.365647	0.216	0.321	6.42998e-09	Endothelial	TMEM18
2.41356e-13	-0.184407	0.35	0.482	7.17625e-09	Endothelial	PAK2
2.46505e-13	2.43047	0.043	0.012	7.32932e-09	Endothelial	IGLV1-44
2.57261e-13	-0.483444	0.132	0.224	7.64913e-09	Endothelial	CDC25B
2.72788e-13	-1.11289	0.038	0.104	8.11081e-09	Endothelial	INMT
2.74141e-13	-0.383727	0.063	0.14	8.15104e-09	Endothelial	ACADS
2.76423e-13	-0.297889	0.155	0.257	8.21888e-09	Endothelial	SERTAD3
3.08359e-13	-0.225117	0.232	0.338	9.16845e-09	Endothelial	ETHE1
3.1514e-13	-0.484682	0.167	0.265	9.37005e-09	Endothelial	CTSF
3.22606e-13	-0.221255	0.299	0.415	9.59205e-09	Endothelial	IRF2BP2
3.34816e-13	-0.269298	0.132	0.226	9.9551e-09	Endothelial	CPLX1
3.36368e-13	-0.342863	0.216	0.322	1.00012e-08	Endothelial	CMTM8
3.38218e-13	3.31347	0.022	0.003	1.00562e-08	Endothelial	WAS
3.48024e-13	-0.263352	0.305	0.424	1.03478e-08	Endothelial	PIK3C2A
3.53951e-13	-1.99756	0.024	0.082	1.0524e-08	Endothelial	NOTCH3
3.83077e-13	-2.32824	0.005	0.051	1.139e-08	Endothelial	SEMA3E
3.95976e-13	-0.209425	0.374	0.502	1.17736e-08	Endothelial	MBNL1
4.00455e-13	-0.595557	0.112	0.201	1.19067e-08	Endothelial	LEPR
4.10451e-13	-0.195622	0.315	0.435	1.22039e-08	Endothelial	CAMLG
4.25996e-13	-0.514959	0.143	0.236	1.26662e-08	Endothelial	BRMS1
4.29449e-13	-0.564888	0.132	0.222	1.27688e-08	Endothelial	DNM2
4.3893e-13	-0.590829	0.119	0.209	1.30507e-08	Endothelial	SGTA
4.39983e-13	2.37677	0.059	0.021	1.3082e-08	Endothelial	FYB
4.4776e-13	-0.113454	0.648	0.829	1.33133e-08	Endothelial	PRDX1
4.48788e-13	2.02925	0.028	0.006	1.33438e-08	Endothelial	FATE1
4.49431e-13	-0.246172	0.215	0.321	1.33629e-08	Endothelial	RELA
4.56062e-13	4.67837	0.011	0	1.35601e-08	Endothelial	IGHV3-49
4.56268e-13	-0.104281	0.362	0.504	1.35662e-08	Endothelial	FSCN1
4.67104e-13	-0.311601	0.253	0.361	1.38884e-08	Endothelial	AMD1
4.73988e-13	-0.129679	0.247	0.358	1.40931e-08	Endothelial	WBSCR22
4.94983e-13	-0.34136	0.267	0.377	1.47173e-08	Endothelial	HIP1
4.9683e-13	-0.357124	0.17	0.27	1.47723e-08	Endothelial	ATP8B1
4.97189e-13	-0.769564	0.061	0.135	1.47829e-08	Endothelial	EBF3
4.98328e-13	-0.482577	0.119	0.207	1.48168e-08	Endothelial	COBLL1
5.04821e-13	-0.129674	0.314	0.435	1.50098e-08	Endothelial	HADHB
5.1094e-13	-0.369825	0.166	0.271	1.51918e-08	Endothelial	FAM13C
5.45015e-13	3.5469	0.021	0.003	1.62049e-08	Endothelial	SPI1
5.54045e-13	-0.2783	0.19	0.294	1.64734e-08	Endothelial	BLVRB
5.67667e-13	-0.11955	0.351	0.476	1.68784e-08	Endothelial	RSL24D1
5.70987e-13	-0.236481	0.297	0.413	1.69771e-08	Endothelial	RAB14
5.89146e-13	-0.414775	0.112	0.199	1.75171e-08	Endothelial	CHST7
5.89725e-13	-0.107778	0.382	0.515	1.75343e-08	Endothelial	ELF1
5.92026e-13	-0.14475	0.426	0.567	1.76027e-08	Endothelial	CHMP2A
5.97761e-13	-0.220991	0.144	0.239	1.77732e-08	Endothelial	SUN2
6.13606e-13	-0.250548	0.298	0.412	1.82443e-08	Endothelial	CDIPT
6.29407e-13	-0.138282	0.372	0.493	1.87142e-08	Endothelial	TERF2IP
6.30959e-13	-0.343631	0.383	0.508	1.87603e-08	Endothelial	SPTAN1
6.35874e-13	-0.303656	0.209	0.315	1.89064e-08	Endothelial	PPARG
6.44362e-13	-0.131547	0.372	0.498	1.91588e-08	Endothelial	NUDC
7.13881e-13	-0.122269	0.556	0.739	2.12258e-08	Endothelial	BRK1
7.39853e-13	-1.98859	0.015	0.066	2.1998e-08	Endothelial	KRT14
7.40381e-13	-0.279527	0.27	0.378	2.20138e-08	Endothelial	MFSD10
7.48919e-13	-0.581386	0.208	0.307	2.22676e-08	Endothelial	ANKRD17
8.22652e-13	-0.70158	0.043	0.109	2.44599e-08	Endothelial	TMEM220
8.31253e-13	-0.398701	0.226	0.33	2.47157e-08	Endothelial	RERE
8.48635e-13	-0.295061	0.144	0.238	2.52324e-08	Endothelial	C1orf115
8.66994e-13	-0.524551	0.068	0.144	2.57783e-08	Endothelial	PTAFR
8.69275e-13	-0.304074	0.176	0.276	2.58462e-08	Endothelial	F8
8.80088e-13	-0.357874	0.169	0.264	2.61677e-08	Endothelial	YPEL3
8.83987e-13	-1.33734	0.013	0.064	2.62836e-08	Endothelial	CXCL14
9.10742e-13	-0.202167	0.297	0.41	2.70791e-08	Endothelial	TECR
9.13259e-13	4.34847	0.012	0.001	2.71539e-08	Endothelial	CD5
9.16957e-13	-0.179448	0.24	0.348	2.72639e-08	Endothelial	CYTH1
9.20193e-13	-1.32556	0.015	0.067	2.73601e-08	Endothelial	CRTAC1
9.26583e-13	-0.15699	0.086	0.171	2.75501e-08	Endothelial	PDLIM3
9.30398e-13	-0.360694	0.13	0.221	2.76635e-08	Endothelial	TM7SF3
9.33431e-13	2.71178	0.037	0.01	2.77537e-08	Endothelial	HCST
9.37698e-13	-0.452974	0.19	0.289	2.78806e-08	Endothelial	TSC22D2
9.38789e-13	-0.309816	0.24	0.345	2.7913e-08	Endothelial	OLA1
9.73819e-13	-1.20424	0.074	0.149	2.89546e-08	Endothelial	PACS1
9.75407e-13	-0.186747	0.306	0.419	2.90018e-08	Endothelial	CRK
9.7605e-13	-0.178128	0.344	0.466	2.90209e-08	Endothelial	TAF1D
9.94215e-13	-0.139864	0.252	0.364	2.9561e-08	Endothelial	CPNE8
1.00205e-12	-0.51246	0.171	0.268	2.9794e-08	Endothelial	PARVA
1.03954e-12	-0.203985	0.404	0.543	3.09087e-08	Endothelial	RBPMS
1.05376e-12	-0.986761	0.073	0.147	3.13314e-08	Endothelial	FXYD6
1.06945e-12	-0.420212	0.181	0.278	3.1798e-08	Endothelial	GTF2F1
1.07152e-12	-0.445354	0.135	0.225	3.18595e-08	Endothelial	IRF2BPL
1.07719e-12	-0.241969	0.223	0.336	3.20281e-08	Endothelial	C6orf48
1.12295e-12	-0.116333	0.256	0.368	3.33888e-08	Endothelial	VAMP2
1.14743e-12	-0.599568	0.087	0.168	3.41166e-08	Endothelial	ITGA3
1.1771e-12	-1.21499	0.041	0.104	3.49986e-08	Endothelial	FHL2
1.21384e-12	-0.4546	0.092	0.173	3.60912e-08	Endothelial	GSTM3
1.2289e-12	-0.14379	0.34	0.468	3.65389e-08	Endothelial	VAMP3
1.25544e-12	-0.178214	0.588	0.791	3.73279e-08	Endothelial	GPX1
1.2744e-12	-0.824702	0.069	0.144	3.78917e-08	Endothelial	MOB3B
1.28451e-12	-0.159543	0.323	0.44	3.81924e-08	Endothelial	HIST1H4C
1.29595e-12	-0.252866	0.225	0.333	3.85326e-08	Endothelial	FNTA
1.36271e-12	-0.418862	0.216	0.314	4.05173e-08	Endothelial	TPGS1
1.44375e-12	1.93304	0.067	0.027	4.29269e-08	Endothelial	TYMS
1.50288e-12	-0.543687	0.044	0.11	4.46853e-08	Endothelial	RAB11FIP1
1.50327e-12	3.90682	0.02	0.003	4.46968e-08	Endothelial	CD38
1.51259e-12	2.58256	0.04	0.011	4.49738e-08	Endothelial	FCER1G
1.5286e-12	-0.429965	0.215	0.317	4.54498e-08	Endothelial	GON4L
1.53708e-12	3.84218	0.017	0.002	4.57019e-08	Endothelial	ITGAL
1.58914e-12	-0.400955	0.234	0.339	4.72499e-08	Endothelial	ZCRB1
1.61489e-12	-1.75946	0.024	0.08	4.80156e-08	Endothelial	PDGFRB
1.68799e-12	-0.601738	0.086	0.166	5.01891e-08	Endothelial	CSF1
1.74914e-12	-0.538807	0.113	0.2	5.20071e-08	Endothelial	WBP1L
1.75777e-12	-0.355714	0.276	0.382	5.22637e-08	Endothelial	MAP1LC3A
1.79311e-12	-0.230478	0.198	0.3	5.33145e-08	Endothelial	RRP7A
1.82296e-12	-0.421643	0.108	0.194	5.42019e-08	Endothelial	FBXO11
1.91777e-12	-0.251674	0.203	0.306	5.70211e-08	Endothelial	MANSC1
1.99556e-12	-0.446359	0.198	0.299	5.93338e-08	Endothelial	MRPL28
2.03324e-12	-0.267477	0.292	0.407	6.04542e-08	Endothelial	CCPG1
2.05182e-12	-0.410176	0.08	0.157	6.10069e-08	Endothelial	ECHDC2
2.07731e-12	-0.26889	0.268	0.374	6.17646e-08	Endothelial	ERICH1
2.10265e-12	0.35466	0.946	0.976	6.25181e-08	Endothelial	RPL34
2.1476e-12	-0.167644	0.37	0.497	6.38546e-08	Endothelial	ERGIC3
2.20109e-12	-0.37773	0.267	0.374	6.54451e-08	Endothelial	RPL7L1
2.2442e-12	-0.541855	0.142	0.234	6.67267e-08	Endothelial	PHF1
2.26994e-12	-0.413811	0.192	0.294	6.7492e-08	Endothelial	CPD
2.333e-12	-0.315652	0.165	0.258	6.93672e-08	Endothelial	TCF7L2
2.38193e-12	3.08525	0.023	0.004	7.08218e-08	Endothelial	TRAF3IP3
2.4063e-12	-0.608458	0.09	0.168	7.15466e-08	Endothelial	SLCO3A1
2.42016e-12	-0.48851	0.162	0.251	7.19585e-08	Endothelial	VPS4A
2.54208e-12	-0.187878	0.202	0.304	7.55835e-08	Endothelial	TTC19
2.82604e-12	-0.599055	0.116	0.197	8.40267e-08	Endothelial	TNFRSF10A
2.91834e-12	-0.112324	0.247	0.365	8.67709e-08	Endothelial	PHLDA1
2.93546e-12	-0.245206	0.267	0.375	8.728e-08	Endothelial	YTHDC1
2.95538e-12	-0.764256	0.025	0.081	8.78723e-08	Endothelial	ARFGEF3
2.9576e-12	-0.596367	0.169	0.262	8.79384e-08	Endothelial	ARHGEF3
3.11048e-12	-0.513529	0.133	0.221	9.24839e-08	Endothelial	BOD1
3.12043e-12	-0.229559	0.279	0.39	9.27798e-08	Endothelial	IFRD1
3.26614e-12	-0.341529	0.178	0.273	9.71122e-08	Endothelial	MKLN1
3.30813e-12	-0.519319	0.098	0.181	9.83606e-08	Endothelial	FGL2
3.31408e-12	-2.11744	0.011	0.058	9.85374e-08	Endothelial	SNTG2
3.3712e-12	-0.444854	0.134	0.222	1.00236e-07	Endothelial	GATAD1
3.37314e-12	-0.134687	0.363	0.477	1.00294e-07	Endothelial	NME3
3.37643e-12	-0.151104	0.284	0.396	1.00391e-07	Endothelial	SMARCE1
3.40453e-12	-0.317256	0.256	0.361	1.01227e-07	Endothelial	PEPD
3.42638e-12	-0.102719	0.206	0.304	1.01877e-07	Endothelial	H1FX
3.51393e-12	-0.115467	0.281	0.394	1.0448e-07	Endothelial	SREK1
3.53546e-12	1.40281	0.052	0.019	1.0512e-07	Endothelial	CD69
3.68963e-12	-0.47442	0.186	0.281	1.09704e-07	Endothelial	TCEAL3
3.73024e-12	-0.527779	0.036	0.098	1.10911e-07	Endothelial	ZNF395
3.74527e-12	-0.17442	0.295	0.402	1.11358e-07	Endothelial	HAX1
3.75769e-12	-0.479418	0.093	0.174	1.11727e-07	Endothelial	BMX
3.78333e-12	-0.194205	0.347	0.465	1.1249e-07	Endothelial	HP1BP3
3.87514e-12	3.74302	0.018	0.002	1.15219e-07	Endothelial	IL2RB
3.90889e-12	-0.260271	0.231	0.336	1.16223e-07	Endothelial	FAM162A
4.04126e-12	-0.738848	0.016	0.067	1.20159e-07	Endothelial	TRABD2B
4.09795e-12	-0.236299	0.231	0.337	1.21844e-07	Endothelial	NFE2L1
4.18314e-12	-0.523798	0.092	0.172	1.24377e-07	Endothelial	EIF3J-AS1
4.21617e-12	3.7282	0.023	0.004	1.25359e-07	Endothelial	FCGR3A
4.30622e-12	-1.56757	0.018	0.069	1.28037e-07	Endothelial	DSC2
4.31123e-12	1.63742	0.018	0.002	1.28186e-07	Endothelial	SH2D2A
4.34888e-12	-0.799426	0.154	0.24	1.29305e-07	Endothelial	STARD13
4.46142e-12	-0.442599	0.245	0.349	1.32651e-07	Endothelial	MYLK
4.53588e-12	-0.415361	0.292	0.39	1.34865e-07	Endothelial	MYO1E
4.57629e-12	-0.273418	0.247	0.352	1.36067e-07	Endothelial	METTL5
4.73268e-12	2.92951	0.029	0.007	1.40717e-07	Endothelial	ACAP1
4.94086e-12	-0.167468	0.645	0.777	1.46907e-07	Endothelial	IFITM1
4.95365e-12	-0.108578	0.411	0.551	1.47287e-07	Endothelial	C1orf43
4.98479e-12	-0.2257	0.084	0.161	1.48213e-07	Endothelial	GTPBP6
5.04825e-12	-0.509763	0.052	0.12	1.501e-07	Endothelial	STOX2
5.06856e-12	-0.160466	0.39	0.511	1.50703e-07	Endothelial	SF3B5
5.07992e-12	-0.159391	0.197	0.298	1.51041e-07	Endothelial	TMEM43
5.09611e-12	-0.131338	0.261	0.369	1.51523e-07	Endothelial	CCDC47
5.14678e-12	-0.11288	0.417	0.55	1.53029e-07	Endothelial	ARPC1A
5.32973e-12	-0.262306	0.197	0.296	1.58469e-07	Endothelial	NSMCE4A
5.62219e-12	-0.249362	0.215	0.314	1.67165e-07	Endothelial	BZW2
5.65933e-12	-0.831503	0.048	0.115	1.68269e-07	Endothelial	MT1A
5.69243e-12	-0.691331	0.092	0.17	1.69253e-07	Endothelial	PXDC1
5.71064e-12	3.74239	0.011	0	1.69794e-07	Endothelial	DOCK2
5.75458e-12	-0.295283	0.269	0.372	1.71101e-07	Endothelial	SNTB2
5.77098e-12	-1.17991	0.066	0.135	1.71589e-07	Endothelial	MACROD1
6.21148e-12	-1.16089	0.034	0.092	1.84686e-07	Endothelial	RP11-138A9.2
6.24255e-12	-0.198102	0.372	0.491	1.8561e-07	Endothelial	YIPF3
6.3856e-12	0.198605	0.386	0.52	1.89863e-07	Endothelial	GLUL
6.4582e-12	-0.905906	0.037	0.097	1.92022e-07	Endothelial	SERINC2
6.59506e-12	-0.145134	0.133	0.222	1.96091e-07	Endothelial	GIPC2
6.7995e-12	2.3783	0.013	0.001	2.02169e-07	Endothelial	IGLV4-69
6.81511e-12	-0.246912	0.32	0.435	2.02634e-07	Endothelial	CTNND1
6.8681e-12	5.35251	0.012	0.001	2.04209e-07	Endothelial	CD70
7.0144e-12	-0.119422	0.365	0.481	2.08559e-07	Endothelial	AKAP9
7.07054e-12	-0.706332	0.13	0.214	2.10228e-07	Endothelial	MRRF
7.12037e-12	4.54886	0.012	0.001	2.1171e-07	Endothelial	RP11-291B21.2
7.17497e-12	-0.314441	0.204	0.304	2.13333e-07	Endothelial	CTDSP1
7.2182e-12	-0.150137	0.309	0.423	2.14619e-07	Endothelial	PRMT2
7.27601e-12	4.81815	0.012	0.001	2.16337e-07	Endothelial	IL12RB1
7.47138e-12	-0.423102	0.174	0.268	2.22147e-07	Endothelial	PDE2A
7.54044e-12	-0.840567	0.049	0.114	2.242e-07	Endothelial	NPHP3
7.74583e-12	-0.118972	0.685	0.876	2.30307e-07	Endothelial	RHOA
7.75723e-12	-0.307981	0.244	0.349	2.30646e-07	Endothelial	NIPBL
7.7583e-12	-0.391924	0.282	0.385	2.30678e-07	Endothelial	GALNT18
7.83525e-12	-0.386905	0.141	0.23	2.32966e-07	Endothelial	RAB27A
7.94151e-12	-0.48388	0.175	0.266	2.36125e-07	Endothelial	SKI
7.99059e-12	3.94962	0.019	0.003	2.37584e-07	Endothelial	IL1B
8.22677e-12	-0.840731	0.078	0.151	2.44607e-07	Endothelial	SH3BP4
8.34582e-12	-7.31092	0	0.035	2.48146e-07	Endothelial	ANKRD30A
8.46888e-12	-0.438838	0.105	0.186	2.51805e-07	Endothelial	COPRS
8.51771e-12	-0.756079	0.109	0.188	2.53257e-07	Endothelial	SRGAP1
8.53922e-12	-1.41499	0.02	0.072	2.53896e-07	Endothelial	CFD
8.545e-12	-0.419126	0.223	0.322	2.54069e-07	Endothelial	NFAT5
8.83547e-12	-0.270649	0.307	0.416	2.62705e-07	Endothelial	LPP
9.01615e-12	-0.334354	0.129	0.217	2.68077e-07	Endothelial	ACACB
9.19885e-12	-1.23552	0.022	0.074	2.73509e-07	Endothelial	GPM6B
9.38156e-12	-0.757864	0.121	0.201	2.78942e-07	Endothelial	PLEKHO2
9.55129e-12	-0.269401	0.2	0.297	2.83988e-07	Endothelial	NHSL2
9.68874e-12	-0.182557	0.237	0.339	2.88075e-07	Endothelial	AHSA1
1.0098e-11	-0.292576	0.306	0.421	3.00242e-07	Endothelial	RCN2
1.01384e-11	-0.2168	0.148	0.242	3.01446e-07	Endothelial	CSNK2B
1.03259e-11	2.08963	0.051	0.018	3.0702e-07	Endothelial	RGS1
1.06208e-11	-0.180128	0.236	0.339	3.15787e-07	Endothelial	SMAGP
1.11384e-11	-0.26092	0.125	0.211	3.31179e-07	Endothelial	H6PD
1.14058e-11	-0.295002	0.193	0.289	3.39128e-07	Endothelial	TNS1
1.14435e-11	0.924018	0.162	0.098	3.40249e-07	Endothelial	UNC5B
1.23888e-11	-0.538845	0.126	0.211	3.68355e-07	Endothelial	ABTB1
1.26961e-11	-0.886432	0.038	0.099	3.77492e-07	Endothelial	NDUFA4L2
1.27209e-11	-0.237359	0.239	0.344	3.78231e-07	Endothelial	AAMP
1.28056e-11	-3.66806	0.002	0.04	3.80748e-07	Endothelial	RBP4
1.2924e-11	-0.115881	0.343	0.46	3.84269e-07	Endothelial	ZNF207
1.29435e-11	-0.357926	0.133	0.218	3.84849e-07	Endothelial	HGSNAT
1.33568e-11	-0.223887	0.133	0.22	3.97137e-07	Endothelial	ESYT2
1.37595e-11	-0.135539	0.391	0.507	4.09112e-07	Endothelial	ARID4B
1.38763e-11	-0.51563	0.172	0.258	4.12585e-07	Endothelial	TMUB1
1.39907e-11	0.94526	0.105	0.054	4.15987e-07	Endothelial	ARSA
1.40061e-11	-0.214587	0.378	0.504	4.16442e-07	Endothelial	GADD45GIP1
1.41993e-11	-0.355143	0.123	0.206	4.22187e-07	Endothelial	USP36
1.43641e-11	-0.147947	0.313	0.43	4.27089e-07	Endothelial	NUTF2
1.46564e-11	-0.384395	0.188	0.283	4.3578e-07	Endothelial	TBC1D15
1.48431e-11	-0.286769	0.179	0.271	4.41331e-07	Endothelial	RAB21
1.5075e-11	-0.968531	0.046	0.109	4.48225e-07	Endothelial	IFT88
1.50916e-11	-0.469834	0.191	0.283	4.48718e-07	Endothelial	DICER1
1.54356e-11	3.11819	0.02	0.003	4.58946e-07	Endothelial	DOK2
1.54611e-11	-0.398542	0.135	0.219	4.59704e-07	Endothelial	ST6GALNAC6
1.55219e-11	-0.965109	0.088	0.161	4.61511e-07	Endothelial	XAB2
1.6244e-11	-0.126913	0.276	0.384	4.82983e-07	Endothelial	HNRNPAB
1.65727e-11	-0.286501	0.113	0.196	4.92757e-07	Endothelial	CBX6
1.66766e-11	-0.344183	0.289	0.392	4.95846e-07	Endothelial	SAT2
1.72483e-11	-0.198107	0.284	0.392	5.12845e-07	Endothelial	RNF13
1.77832e-11	-0.654657	0.027	0.081	5.28747e-07	Endothelial	CTD-2135D7.5
1.79101e-11	-0.277483	0.131	0.218	5.32522e-07	Endothelial	NEURL1B
1.7917e-11	-1.4323	0.011	0.055	5.32726e-07	Endothelial	RIMKLA
1.79715e-11	-0.231163	0.28	0.383	5.34347e-07	Endothelial	QKI
1.81215e-11	-0.291003	0.119	0.2	5.38806e-07	Endothelial	PTEN
1.8585e-11	-0.640011	0.062	0.129	5.52587e-07	Endothelial	PPP1R13L
1.87476e-11	-0.141914	0.233	0.333	5.57423e-07	Endothelial	SCOC
1.8794e-11	1.12697	0.126	0.07	5.58802e-07	Endothelial	CD276
1.89836e-11	-0.618409	0.126	0.208	5.6444e-07	Endothelial	CYSLTR1
1.94435e-11	-0.337202	0.233	0.332	5.78112e-07	Endothelial	CNOT2
1.97234e-11	-0.129597	0.291	0.398	5.86436e-07	Endothelial	SUGT1
2.01829e-11	-0.207911	0.272	0.382	6.00098e-07	Endothelial	PARP1
2.0455e-11	-0.224593	0.191	0.283	6.08187e-07	Endothelial	QARS
2.21922e-11	-0.217332	0.354	0.473	6.59841e-07	Endothelial	IVNS1ABP
2.22439e-11	-0.648694	0.11	0.189	6.61377e-07	Endothelial	MID1
2.31083e-11	-0.392464	0.073	0.143	6.8708e-07	Endothelial	TM6SF1
2.32388e-11	-0.101099	0.254	0.356	6.90959e-07	Endothelial	FBXW5
2.38945e-11	-0.666099	0.084	0.157	7.10456e-07	Endothelial	FBXL3
2.45875e-11	-0.290828	0.251	0.351	7.31061e-07	Endothelial	CUEDC2
2.55611e-11	-2.33001	0.012	0.056	7.60008e-07	Endothelial	HLA-DQB2
2.58013e-11	0.169728	0.918	0.983	7.6715e-07	Endothelial	TMSB10
2.61735e-11	-0.373453	0.109	0.19	7.78216e-07	Endothelial	OARD1
2.63266e-11	-0.553424	0.119	0.202	7.82768e-07	Endothelial	RBP5
2.6652e-11	-0.54237	0.098	0.174	7.92443e-07	Endothelial	MMRN1
2.71295e-11	1.41624	0.063	0.026	8.06643e-07	Endothelial	TMEM37
2.76909e-11	3.14744	0.023	0.004	8.23332e-07	Endothelial	AIF1
2.79562e-11	-0.406259	0.185	0.274	8.31221e-07	Endothelial	QSOX1
2.82077e-11	-0.266787	0.197	0.29	8.38699e-07	Endothelial	UBA2
2.84673e-11	-0.48634	0.254	0.349	8.46417e-07	Endothelial	PLK3
2.87288e-11	-0.20225	0.16	0.25	8.54195e-07	Endothelial	TSR2
2.87347e-11	-0.581481	0.176	0.265	8.54369e-07	Endothelial	ENDOD1
2.89189e-11	-0.275709	0.188	0.281	8.59845e-07	Endothelial	CALHM2
2.9021e-11	-0.189325	0.234	0.331	8.62882e-07	Endothelial	DAP
2.92407e-11	-0.470274	0.164	0.249	8.69413e-07	Endothelial	SFSWAP
2.98232e-11	-0.593513	0.096	0.172	8.86733e-07	Endothelial	PACS2
3.02048e-11	-0.758441	0.13	0.21	8.98078e-07	Endothelial	CYHR1
3.03878e-11	-1.08617	0.089	0.16	9.03519e-07	Endothelial	ZC3H6
3.06339e-11	-0.630702	0.065	0.132	9.10837e-07	Endothelial	SLC30A1
3.09678e-11	1.2009	0.071	0.031	9.20766e-07	Endothelial	OAZ3
3.1146e-11	-0.328141	0.247	0.347	9.26065e-07	Endothelial	LRRFIP2
3.12614e-11	-1.01824	0.016	0.062	9.29494e-07	Endothelial	MEGF6
3.13505e-11	-0.576503	0.17	0.258	9.32145e-07	Endothelial	TMCC3
3.13655e-11	-0.118604	0.343	0.459	9.3259e-07	Endothelial	MAGED2
3.1799e-11	-0.925058	0.064	0.131	9.45479e-07	Endothelial	2025-03-02
3.40801e-11	-0.104916	0.336	0.451	1.0133e-06	Endothelial	CTSA
3.41668e-11	-1.30377	0.028	0.082	1.01588e-06	Endothelial	TFPI2
3.4298e-11	4.18088	0.016	0.002	1.01978e-06	Endothelial	ITK
3.43368e-11	-1.36029	0.026	0.077	1.02094e-06	Endothelial	ASAP3
3.51003e-11	-0.379136	0.172	0.26	1.04364e-06	Endothelial	CHD2
3.51979e-11	-0.71967	0.074	0.144	1.04654e-06	Endothelial	CBX4
3.56055e-11	-0.403992	0.194	0.284	1.05866e-06	Endothelial	FILIP1
3.58275e-11	-0.272011	0.19	0.287	1.06526e-06	Endothelial	SORBS2
3.64087e-11	-0.250973	0.211	0.305	1.08254e-06	Endothelial	IMP4
3.78732e-11	3.71848	0.013	0.001	1.12608e-06	Endothelial	SIT1
3.82026e-11	2.51592	0.013	0.001	1.13588e-06	Endothelial	CXCR3
3.92032e-11	-0.253501	0.297	0.406	1.16563e-06	Endothelial	GRAMD1A
4.02082e-11	-0.116905	0.25	0.35	1.19551e-06	Endothelial	PTP4A2
4.35511e-11	-0.442259	0.095	0.169	1.2949e-06	Endothelial	OSBPL10
4.48227e-11	-0.355513	0.19	0.28	1.33271e-06	Endothelial	CTBP2
4.49023e-11	-0.348419	0.146	0.23	1.33508e-06	Endothelial	TRAPPC6A
4.60058e-11	4.72809	0.012	0.001	1.36789e-06	Endothelial	NUP210
4.67897e-11	-0.839484	0.067	0.134	1.3912e-06	Endothelial	USP53
4.72029e-11	-0.588551	0.148	0.233	1.40349e-06	Endothelial	BAIAP2
4.73372e-11	1.73515	0.04	0.013	1.40748e-06	Endothelial	CD53
4.74043e-11	-0.154669	0.222	0.313	1.40947e-06	Endothelial	SNAI1
4.99785e-11	-0.40476	0.133	0.217	1.48601e-06	Endothelial	RPA2
5.026e-11	-0.273712	0.258	0.356	1.49438e-06	Endothelial	SNX9
5.04288e-11	-0.922314	0.064	0.129	1.4994e-06	Endothelial	COMTD1
5.06649e-11	-0.105697	0.128	0.213	1.50642e-06	Endothelial	ANGPTL4
5.13521e-11	3.07486	0.025	0.005	1.52685e-06	Endothelial	GZMA
5.17033e-11	-0.32878	0.051	0.113	1.53729e-06	Endothelial	GCHFR
5.23319e-11	4.87065	0.011	0.001	1.55598e-06	Endothelial	SIRPG
5.23624e-11	-0.187656	0.211	0.306	1.55689e-06	Endothelial	TSSC4
5.25284e-11	4.91069	0.011	0.001	1.56183e-06	Endothelial	IGHV2-70.1
5.43196e-11	-1.10241	0.064	0.129	1.61509e-06	Endothelial	PKD1
5.44646e-11	0.606431	0.543	0.503	1.61939e-06	Endothelial	LGALS1
5.52606e-11	-0.614199	0.095	0.169	1.64306e-06	Endothelial	SERTAD2
5.70078e-11	-0.111756	0.194	0.29	1.69501e-06	Endothelial	LMBRD1
5.7827e-11	-0.127608	0.354	0.466	1.71937e-06	Endothelial	DDAH2
6.18059e-11	-2.56497	0.006	0.045	1.83768e-06	Endothelial	SCNN1B
6.33364e-11	-0.717122	0.082	0.151	1.88318e-06	Endothelial	GUCY1A3
6.39349e-11	-0.23321	0.34	0.449	1.90098e-06	Endothelial	TOMM22
6.51451e-11	-0.295736	0.231	0.327	1.93696e-06	Endothelial	PSMD3
6.55667e-11	-0.151337	0.097	0.176	1.94949e-06	Endothelial	POSTN
6.55703e-11	-0.130535	0.308	0.422	1.9496e-06	Endothelial	CALCOCO2
6.61336e-11	-0.681799	0.098	0.173	1.96635e-06	Endothelial	GAK
6.773e-11	-1.21455	0.023	0.072	2.01382e-06	Endothelial	SLIT3
6.82518e-11	-0.518303	0.137	0.217	2.02933e-06	Endothelial	NUDCD1
7.13787e-11	3.91611	0.017	0.002	2.1223e-06	Endothelial	CD247
7.30679e-11	-0.272878	0.099	0.18	2.17253e-06	Endothelial	CPVL
7.62326e-11	2.56583	0.017	0.002	2.26662e-06	Endothelial	IL10RA
7.72306e-11	-0.168498	0.171	0.264	2.2963e-06	Endothelial	KIAA0141
7.87232e-11	-0.33912	0.044	0.103	2.34068e-06	Endothelial	CBX7
7.89186e-11	-0.184883	0.255	0.355	2.34649e-06	Endothelial	PELI1
7.94869e-11	-0.655869	0.063	0.128	2.36338e-06	Endothelial	DEAF1
7.9928e-11	-1.48971	0.024	0.074	2.3765e-06	Endothelial	SERPINF2
8.01118e-11	-0.218628	0.3	0.404	2.38196e-06	Endothelial	DNAJC1
8.015e-11	-0.462547	0.183	0.27	2.3831e-06	Endothelial	R3HDM4
8.03774e-11	-0.77229	0.105	0.178	2.38986e-06	Endothelial	ISYNA1
8.17784e-11	-0.441158	0.196	0.285	2.43152e-06	Endothelial	PRRC2A
8.86611e-11	2.81541	0.015	0.002	2.63616e-06	Endothelial	CREG2
8.9186e-11	-0.185743	0.32	0.428	2.65177e-06	Endothelial	HDAC7
9.18261e-11	-0.316943	0.118	0.198	2.73027e-06	Endothelial	TLE4
9.30747e-11	1.43567	0.077	0.036	2.76739e-06	Endothelial	CXCL11
9.35633e-11	-0.434813	0.053	0.114	2.78192e-06	Endothelial	ZNF423
9.47043e-11	-0.269657	0.215	0.311	2.81584e-06	Endothelial	TSPAN6
9.62441e-11	-0.275084	0.349	0.453	2.86163e-06	Endothelial	DLC1
9.95312e-11	-0.237972	0.181	0.268	2.95936e-06	Endothelial	ATP11C
9.99325e-11	-0.572241	0.148	0.231	2.97129e-06	Endothelial	RYBP
1.02429e-10	-0.675801	0.133	0.21	3.04552e-06	Endothelial	CAMK2G
1.03703e-10	-0.628051	0.119	0.196	3.08341e-06	Endothelial	SNAPC2
1.04114e-10	-0.211123	0.331	0.438	3.09562e-06	Endothelial	ROBO4
1.04484e-10	-0.318728	0.062	0.127	3.10662e-06	Endothelial	AP1G2
1.10173e-10	-0.562579	0.132	0.209	3.27578e-06	Endothelial	IRAK4
1.11535e-10	-0.131951	0.269	0.372	3.31626e-06	Endothelial	MCFD2
1.14126e-10	-0.362372	0.18	0.268	3.3933e-06	Endothelial	RBL2
1.14987e-10	-0.131285	0.302	0.411	3.41891e-06	Endothelial	NAPA
1.16725e-10	-0.732409	0.044	0.103	3.47058e-06	Endothelial	SERPINF1
1.18356e-10	1.93488	0.025	0.006	3.51908e-06	Endothelial	CCR7
1.20414e-10	-0.22118	0.134	0.215	3.58026e-06	Endothelial	PGRMC2
1.23893e-10	-0.241966	0.336	0.445	3.6837e-06	Endothelial	SPAG9
1.25125e-10	-0.820206	0.158	0.233	3.72033e-06	Endothelial	CDA
1.26371e-10	-0.278308	0.045	0.104	3.7574e-06	Endothelial	NFIX
1.28995e-10	-2.31525	0.016	0.059	3.83541e-06	Endothelial	NOS1AP
1.30846e-10	-0.256343	0.215	0.316	3.89044e-06	Endothelial	APOD
1.35506e-10	-0.287606	0.169	0.258	4.02901e-06	Endothelial	RBM5
1.38251e-10	-1.07115	0.034	0.087	4.11062e-06	Endothelial	PELI2
1.39561e-10	-0.120113	0.312	0.419	4.14958e-06	Endothelial	LRPAP1
1.41042e-10	2.79241	0.027	0.007	4.19359e-06	Endothelial	RHOH
1.46421e-10	-0.176596	0.192	0.284	4.35354e-06	Endothelial	HBP1
1.46541e-10	-0.52514	0.027	0.077	4.35711e-06	Endothelial	ELF3
1.49988e-10	-0.230396	0.237	0.333	4.45961e-06	Endothelial	AAMDC
1.51737e-10	-0.109427	0.649	0.833	4.51159e-06	Endothelial	ATP5G2
1.5245e-10	2.40039	0.028	0.007	4.53279e-06	Endothelial	CD48
1.53068e-10	-0.499183	0.141	0.226	4.55119e-06	Endothelial	LINC01116
1.53133e-10	-0.420073	0.169	0.254	4.55309e-06	Endothelial	FGD4
1.55073e-10	-0.441102	0.066	0.132	4.61078e-06	Endothelial	TMTC2
1.56196e-10	-0.109434	0.235	0.34	4.64417e-06	Endothelial	JAG1
1.67125e-10	3.11885	0.02	0.004	4.96911e-06	Endothelial	SAMSN1
1.67324e-10	-0.965772	0.065	0.128	4.97504e-06	Endothelial	AREG
1.68494e-10	3.48895	0.02	0.004	5.00983e-06	Endothelial	CD3G
1.6912e-10	-0.475287	0.206	0.29	5.02845e-06	Endothelial	ATN1
1.7089e-10	-0.258028	0.18	0.269	5.08107e-06	Endothelial	HSPA2
1.72827e-10	-0.122309	0.517	0.664	5.13866e-06	Endothelial	SNRPD2
1.74812e-10	-0.21057	0.304	0.414	5.19767e-06	Endothelial	C16orf13
1.75176e-10	-0.492044	0.176	0.261	5.20851e-06	Endothelial	CLEC1A
1.75842e-10	-0.415836	0.194	0.281	5.22831e-06	Endothelial	SAV1
1.82753e-10	1.17133	0.091	0.046	5.43379e-06	Endothelial	RP11-290D2.6
1.83123e-10	-0.567111	0.123	0.198	5.44479e-06	Endothelial	SIAH1
1.85615e-10	-0.209227	0.199	0.288	5.51889e-06	Endothelial	PRPF8
1.8712e-10	-0.218018	0.169	0.256	5.56364e-06	Endothelial	CYB5R1
1.91472e-10	-0.139049	0.293	0.398	5.69303e-06	Endothelial	PSMB4
1.92015e-10	2.88166	0.038	0.012	5.70918e-06	Endothelial	FERMT3
1.98305e-10	1.48508	0.063	0.028	5.89619e-06	Endothelial	IGHM
2.05241e-10	-0.207483	0.23	0.325	6.10242e-06	Endothelial	RP11-382A20.3
2.06715e-10	-0.188728	0.069	0.136	6.14626e-06	Endothelial	FAM89B
2.09342e-10	-0.436672	0.116	0.193	6.22438e-06	Endothelial	MLF1
2.14434e-10	-0.33861	0.077	0.145	6.37576e-06	Endothelial	CCDC80
2.18646e-10	-0.412215	0.176	0.262	6.50099e-06	Endothelial	PIAS1
2.22807e-10	-0.246483	0.151	0.234	6.62471e-06	Endothelial	ARHGAP17
2.22897e-10	-0.5369	0.109	0.181	6.62739e-06	Endothelial	HDAC5
2.24584e-10	-0.182275	0.212	0.304	6.67755e-06	Endothelial	NUMA1
2.25081e-10	-0.249695	0.141	0.224	6.69233e-06	Endothelial	BTBD7
2.26241e-10	3.15526	0.025	0.006	6.72681e-06	Endothelial	UBE2C
2.26455e-10	-0.345398	0.272	0.368	6.7332e-06	Endothelial	HCFC1R1
2.26735e-10	-0.291585	0.192	0.279	6.74152e-06	Endothelial	ABCG1
2.33672e-10	2.78788	0.017	0.003	6.94776e-06	Endothelial	BCL2A1
2.51272e-10	-0.283629	0.135	0.215	7.47108e-06	Endothelial	CNTLN
2.51447e-10	-0.640265	0.106	0.18	7.47627e-06	Endothelial	NFATC2
2.54047e-10	-0.109926	0.45	0.595	7.55358e-06	Endothelial	SHISA5
2.57925e-10	-0.982893	0.068	0.131	7.66888e-06	Endothelial	SLC39A6
2.5874e-10	-0.278498	0.214	0.306	7.69313e-06	Endothelial	PLOD3
2.62829e-10	-0.369702	0.247	0.343	7.8147e-06	Endothelial	MRPL54
2.63504e-10	-0.177409	0.255	0.349	7.83478e-06	Endothelial	PRKCSH
2.63556e-10	0.149249	0.46	0.595	7.8363e-06	Endothelial	DUT
2.67411e-10	-1.28941	0.005	0.04	7.95094e-06	Endothelial	IGHA2
2.70161e-10	1.65546	0.037	0.012	8.03269e-06	Endothelial	TRAC
2.74236e-10	-1.38612	0.034	0.085	8.15387e-06	Endothelial	SYNPO2
2.78366e-10	-0.838469	0.052	0.112	8.27667e-06	Endothelial	NINJ2
2.78577e-10	1.20356	0.118	0.067	8.28293e-06	Endothelial	SPOCK2
2.81407e-10	-0.129208	0.254	0.351	8.36707e-06	Endothelial	GPAA1
2.8654e-10	-0.594443	0.077	0.143	8.5197e-06	Endothelial	PAWR
2.86739e-10	-0.198489	0.288	0.388	8.52561e-06	Endothelial	CPNE3
2.87702e-10	-0.916354	0.059	0.119	8.55423e-06	Endothelial	KIF16B
2.89198e-10	-0.226083	0.332	0.441	8.59873e-06	Endothelial	EPN1
2.90185e-10	-0.212679	0.292	0.39	8.62807e-06	Endothelial	RTN3
2.95576e-10	-0.101279	0.24	0.335	8.78836e-06	Endothelial	UBE2G2
2.981e-10	-0.520441	0.113	0.187	8.86339e-06	Endothelial	UBE2D4
3.04756e-10	-0.481181	0.163	0.243	9.06131e-06	Endothelial	ARL13B
3.08283e-10	-0.189279	0.329	0.437	9.16617e-06	Endothelial	CHD1
3.10017e-10	-0.417713	0.143	0.224	9.21773e-06	Endothelial	KIAA2026
3.1396e-10	-0.454662	0.131	0.208	9.33496e-06	Endothelial	PLEKHA3
3.17501e-10	4.48478	0.012	0.001	9.44026e-06	Endothelial	GZMH
3.20261e-10	2.10558	0.028	0.007	9.52231e-06	Endothelial	NUSAP1
3.2101e-10	-0.403955	0.172	0.258	9.54458e-06	Endothelial	DCP1A
3.27482e-10	-0.13645	0.311	0.417	9.73702e-06	Endothelial	PREX2
3.37555e-10	-0.392128	0.117	0.192	1.00365e-05	Endothelial	SNAPC1
3.3772e-10	-0.289355	0.226	0.316	1.00414e-05	Endothelial	TNIP1
3.39449e-10	-0.405091	0.211	0.298	1.00928e-05	Endothelial	RBMS2
3.48767e-10	-0.253829	0.203	0.292	1.03699e-05	Endothelial	PRKD2
3.52921e-10	-0.260166	0.319	0.414	1.04934e-05	Endothelial	ABL2
3.54771e-10	-0.199909	0.245	0.339	1.05484e-05	Endothelial	OSBPL8
3.58582e-10	-0.23894	0.102	0.177	1.06617e-05	Endothelial	MLLT3
3.59505e-10	1.05697	0.156	0.097	1.06892e-05	Endothelial	LCP2
3.61829e-10	-0.414234	0.105	0.18	1.07583e-05	Endothelial	TAPBPL
3.69782e-10	-0.31732	0.214	0.305	1.09947e-05	Endothelial	C10orf10
3.7265e-10	-0.277136	0.027	0.076	1.108e-05	Endothelial	CHN2
3.73397e-10	-0.298924	0.16	0.242	1.11022e-05	Endothelial	ACAA1
3.73399e-10	-0.175487	0.256	0.351	1.11023e-05	Endothelial	MFNG
3.91873e-10	5.91543	0.01	0.001	1.16516e-05	Endothelial	MARCO
3.96312e-10	-0.268359	0.144	0.225	1.17835e-05	Endothelial	RSBN1
4.00536e-10	1.47465	0.094	0.05	1.19091e-05	Endothelial	IGHG1
4.06631e-10	-0.165073	0.244	0.339	1.20904e-05	Endothelial	LY96
4.0764e-10	-0.405098	0.13	0.209	1.21203e-05	Endothelial	NLRP1
4.13008e-10	-0.260389	0.141	0.221	1.228e-05	Endothelial	SLC43A3
4.17245e-10	-0.653646	0.088	0.156	1.2406e-05	Endothelial	ANKS1A
4.23579e-10	-0.33087	0.239	0.333	1.25943e-05	Endothelial	FNBP4
4.25207e-10	-1.04403	0.038	0.092	1.26427e-05	Endothelial	CCDC85A
4.28795e-10	-0.384755	0.171	0.251	1.27493e-05	Endothelial	QTRT1
4.35905e-10	-0.116996	0.158	0.242	1.29608e-05	Endothelial	WWP1
4.41805e-10	-0.558681	0.141	0.217	1.31362e-05	Endothelial	NUDT2
4.45359e-10	-0.303885	0.044	0.1	1.32418e-05	Endothelial	PCOLCE
4.63717e-10	-0.272637	0.234	0.321	1.37877e-05	Endothelial	GNL1
4.71229e-10	-0.681489	0.124	0.197	1.40111e-05	Endothelial	CHRAC1
4.72392e-10	-3.47032	0.006	0.042	1.40456e-05	Endothelial	LMOD1
4.78451e-10	-0.13806	0.306	0.409	1.42258e-05	Endothelial	APEX1
4.80117e-10	-0.344904	0.153	0.241	1.42753e-05	Endothelial	ZBTB16
4.97241e-10	-0.678432	0.07	0.133	1.47845e-05	Endothelial	PPP3CB
5.11748e-10	-0.943877	0.078	0.143	1.52158e-05	Endothelial	FAM118A
5.17688e-10	-0.500626	0.154	0.234	1.53924e-05	Endothelial	TJP2
5.28792e-10	-0.236591	0.19	0.279	1.57226e-05	Endothelial	OXR1
5.35075e-10	-0.336113	0.099	0.171	1.59094e-05	Endothelial	HOXD1
5.3567e-10	-0.402051	0.059	0.119	1.59271e-05	Endothelial	FGF2
5.36057e-10	-0.387113	0.146	0.226	1.59386e-05	Endothelial	UBL3
5.57896e-10	-0.626235	0.103	0.172	1.65879e-05	Endothelial	WAC-AS1
5.5832e-10	-0.345231	0.144	0.221	1.66005e-05	Endothelial	EDEM3
5.59003e-10	-0.391928	0.205	0.292	1.66208e-05	Endothelial	ASL
5.6936e-10	-0.590954	0.039	0.092	1.69288e-05	Endothelial	PDE4C
5.71356e-10	-0.31897	0.133	0.214	1.69881e-05	Endothelial	SYNE1
5.77195e-10	-0.114402	0.485	0.635	1.71618e-05	Endothelial	C12orf57
5.79255e-10	-0.217775	0.237	0.326	1.7223e-05	Endothelial	TNIP2
5.82977e-10	-0.215714	0.126	0.206	1.73337e-05	Endothelial	GCA
5.94556e-10	-0.571085	0.051	0.109	1.76779e-05	Endothelial	IGSF8
6.01015e-10	-0.281396	0.208	0.297	1.787e-05	Endothelial	POGZ
6.06284e-10	-0.68725	0.059	0.121	1.80266e-05	Endothelial	MAOA
6.36759e-10	-1.61687	0.015	0.056	1.89328e-05	Endothelial	GPAT3
6.41829e-10	0.588162	0.748	0.807	1.90835e-05	Endothelial	HSPA1A
6.47241e-10	4.2153	0.016	0.002	1.92444e-05	Endothelial	LILRB4
6.63795e-10	0.864106	0.333	0.267	1.97366e-05	Endothelial	CYBA
6.68952e-10	-1.31145	0.038	0.09	1.989e-05	Endothelial	KIAA1522
6.69955e-10	-0.300674	0.201	0.286	1.99198e-05	Endothelial	DCAF7
6.70089e-10	-1.81625	0.012	0.052	1.99238e-05	Endothelial	C17orf96
6.71085e-10	-0.420791	0.2	0.284	1.99534e-05	Endothelial	APBB2
6.87878e-10	-0.428532	0.169	0.253	2.04527e-05	Endothelial	CCDC107
6.9545e-10	0.336032	0.835	0.928	2.06778e-05	Endothelial	FKBP1A
6.95983e-10	-0.277352	0.238	0.331	2.06937e-05	Endothelial	MRPL11
7.00172e-10	-0.400961	0.052	0.109	2.08182e-05	Endothelial	FLRT2
7.00896e-10	-0.165031	0.262	0.361	2.08397e-05	Endothelial	CNRIP1
7.23104e-10	-0.292222	0.08	0.146	2.15e-05	Endothelial	AMOTL2
7.32711e-10	-0.908732	0.105	0.172	2.17857e-05	Endothelial	2025-03-03
7.33972e-10	-0.51558	0.237	0.321	2.18232e-05	Endothelial	UVRAG
7.41282e-10	-0.637498	0.123	0.196	2.20405e-05	Endothelial	NTHL1
7.43216e-10	-0.239395	0.101	0.172	2.2098e-05	Endothelial	FAM160A2
7.44792e-10	-0.107676	0.19	0.279	2.21449e-05	Endothelial	RBBP7
7.58402e-10	-0.127272	0.175	0.26	2.25496e-05	Endothelial	PROSC
7.58619e-10	-0.224158	0.197	0.283	2.2556e-05	Endothelial	PQLC3
7.59527e-10	-0.193997	0.2	0.291	2.2583e-05	Endothelial	TXNDC15
7.6584e-10	-0.1601	0.245	0.338	2.27707e-05	Endothelial	PWP1
7.79547e-10	2.93068	0.013	0.002	2.31783e-05	Endothelial	SPN
7.79934e-10	-0.393876	0.095	0.166	2.31898e-05	Endothelial	PBXIP1
7.83471e-10	-0.598149	0.109	0.178	2.32949e-05	Endothelial	PMEPA1
7.89157e-10	-1.03243	0.039	0.091	2.3464e-05	Endothelial	PROX1
7.90411e-10	-0.278144	0.212	0.301	2.35013e-05	Endothelial	SAMM50
7.94071e-10	-0.389911	0.15	0.229	2.36101e-05	Endothelial	NR5A2
8.08956e-10	-0.165239	0.259	0.356	2.40527e-05	Endothelial	RB1CC1
8.13825e-10	-0.410425	0.03	0.08	2.41974e-05	Endothelial	GNAZ
8.26723e-10	-0.143931	0.271	0.37	2.4581e-05	Endothelial	ERP44
8.30504e-10	-1.08857	0.102	0.166	2.46934e-05	Endothelial	ZMYM6NB
8.43824e-10	-1.57237	0.011	0.049	2.50894e-05	Endothelial	ALDH1A2
8.50551e-10	-0.292592	0.164	0.246	2.52894e-05	Endothelial	MED30
8.68909e-10	-0.184953	0.151	0.23	2.58353e-05	Endothelial	TOR3A
8.70409e-10	-0.198599	0.265	0.364	2.58799e-05	Endothelial	THUMPD3-AS1
9.00531e-10	-0.235807	0.212	0.301	2.67755e-05	Endothelial	COMMD4
9.01438e-10	-0.533759	0.033	0.083	2.68025e-05	Endothelial	SETBP1
9.09382e-10	0.517341	0.27	0.199	2.70387e-05	Endothelial	MIR4435-2HG
9.12301e-10	-0.152026	0.101	0.174	2.71254e-05	Endothelial	TBC1D10A
9.46485e-10	-0.770504	0.13	0.203	2.81419e-05	Endothelial	PDCD7
9.47085e-10	1.60929	0.023	0.005	2.81597e-05	Endothelial	NLRC3
9.70493e-10	-0.15186	0.233	0.326	2.88557e-05	Endothelial	NCK1
9.72381e-10	-0.322	0.141	0.221	2.89118e-05	Endothelial	CDKN1B
9.76002e-10	-0.536375	0.098	0.167	2.90195e-05	Endothelial	CEP164
1.03376e-09	-0.264841	0.203	0.29	3.07368e-05	Endothelial	FGD5-AS1
1.03851e-09	-0.132167	0.393	0.515	3.08779e-05	Endothelial	SERPINB6
1.05331e-09	-0.253592	0.141	0.219	3.13182e-05	Endothelial	ILVBL
1.06187e-09	-0.23424	0.199	0.284	3.15726e-05	Endothelial	MED13L
1.06558e-09	-0.549073	0.162	0.239	3.16828e-05	Endothelial	SH3BGRL2
1.07611e-09	-0.296119	0.149	0.229	3.19959e-05	Endothelial	SLC44A1
1.07764e-09	-0.121086	0.311	0.42	3.20416e-05	Endothelial	EFNB2
1.08186e-09	-0.164145	0.241	0.335	3.21671e-05	Endothelial	ATXN3
1.0914e-09	-0.32003	0.208	0.297	3.24505e-05	Endothelial	GTF2B
1.10399e-09	-0.297738	0.184	0.267	3.2825e-05	Endothelial	SF3A1
1.10528e-09	3.80764	0.015	0.002	3.28634e-05	Endothelial	PSTPIP1
1.10549e-09	-2.23818	0.01	0.047	3.28695e-05	Endothelial	RP11-109G23.3
1.113e-09	-0.399479	0.071	0.134	3.30929e-05	Endothelial	ZC2HC1A
1.11497e-09	-0.393342	0.239	0.326	3.31513e-05	Endothelial	GRHPR
1.12396e-09	-0.117958	0.217	0.307	3.34186e-05	Endothelial	SMG1
1.15909e-09	-0.187583	0.091	0.16	3.44633e-05	Endothelial	RP11-553L6.5
1.1608e-09	-0.400817	0.131	0.209	3.4514e-05	Endothelial	MIR222HG
1.16886e-09	0.221717	0.064	0.128	3.47538e-05	Endothelial	COL3A1
1.1743e-09	3.34079	0.021	0.005	3.49156e-05	Endothelial	MKI67
1.17544e-09	-0.247524	0.187	0.271	3.49494e-05	Endothelial	ACTR1B
1.20585e-09	-0.53953	0.055	0.114	3.58536e-05	Endothelial	CLDN11
1.22872e-09	-0.205811	0.227	0.316	3.65336e-05	Endothelial	SPAG7
1.23901e-09	-0.570101	0.114	0.185	3.68395e-05	Endothelial	MIB1
1.24495e-09	-0.359787	0.205	0.289	3.70162e-05	Endothelial	TMEM141
1.25074e-09	-0.180251	0.194	0.281	3.71881e-05	Endothelial	WDR45B
1.25088e-09	-0.111633	0.364	0.477	3.71926e-05	Endothelial	CCT2
1.25137e-09	-0.570621	0.093	0.161	3.7207e-05	Endothelial	MPP1
1.26879e-09	-0.261734	0.192	0.277	3.77251e-05	Endothelial	CHSY1
1.29687e-09	-0.668849	0.051	0.107	3.85599e-05	Endothelial	FGR
1.31034e-09	-0.212404	0.211	0.299	3.89602e-05	Endothelial	CLPTM1
1.329e-09	-0.271242	0.206	0.29	3.95153e-05	Endothelial	ARIH1
1.3316e-09	-0.148628	0.213	0.303	3.95924e-05	Endothelial	CDK5RAP3
1.33245e-09	-1.17665	0.023	0.068	3.96178e-05	Endothelial	HIGD1B
1.34072e-09	-0.472863	0.149	0.225	3.98636e-05	Endothelial	STXBP1
1.35429e-09	-0.180685	0.027	0.074	4.0267e-05	Endothelial	CCL21
1.35838e-09	-0.799608	0.079	0.142	4.03887e-05	Endothelial	ARSD
1.36066e-09	-0.315006	0.032	0.081	4.04566e-05	Endothelial	PLEKHA5
1.36627e-09	-1.20552	0.027	0.073	4.06234e-05	Endothelial	SHISA2
1.37553e-09	-0.651182	0.094	0.161	4.08987e-05	Endothelial	CEP85L
1.41767e-09	-0.101558	0.585	0.752	4.21517e-05	Endothelial	ALDOA
1.44955e-09	-0.242285	0.193	0.28	4.30993e-05	Endothelial	RPGR
1.49582e-09	-0.172515	0.126	0.201	4.44753e-05	Endothelial	C1R
1.58785e-09	-0.253859	0.183	0.267	4.72115e-05	Endothelial	U2AF2
1.61463e-09	-0.321322	0.241	0.331	4.80079e-05	Endothelial	FAM32A
1.64278e-09	-1.36245	0.008	0.043	4.88447e-05	Endothelial	KCNK15
1.69151e-09	-0.400008	0.179	0.259	5.02938e-05	Endothelial	CTBS
1.70328e-09	-3.41765	0.003	0.034	5.06435e-05	Endothelial	UPK3B
1.70702e-09	-0.488411	0.112	0.183	5.07549e-05	Endothelial	TMEM120A
1.71709e-09	-0.453696	0.162	0.239	5.10541e-05	Endothelial	HTRA2
1.71815e-09	-0.173924	0.151	0.229	5.10858e-05	Endothelial	CPQ
1.72482e-09	-0.414615	0.23	0.316	5.1284e-05	Endothelial	SETD5
1.74558e-09	-0.186182	0.143	0.218	5.19014e-05	Endothelial	ZBTB7A
1.74982e-09	-0.431505	0.059	0.118	5.20273e-05	Endothelial	CELF2
1.75912e-09	-0.302957	0.078	0.142	5.23039e-05	Endothelial	PDE9A
1.77655e-09	-0.149288	0.252	0.346	5.2822e-05	Endothelial	SNW1
1.7885e-09	-4.36482	0.002	0.031	5.31774e-05	Endothelial	SCN4B
1.78974e-09	-2.32654	0.011	0.048	5.32143e-05	Endothelial	RERG
1.85631e-09	-0.106754	0.206	0.29	5.51937e-05	Endothelial	SRSF8
1.86325e-09	-0.358868	0.167	0.244	5.54001e-05	Endothelial	TTC28
1.88917e-09	-0.119617	0.123	0.197	5.61706e-05	Endothelial	U2AF1
1.8946e-09	-0.175287	0.28	0.38	5.6332e-05	Endothelial	SLC25A39
1.89973e-09	-0.133906	0.335	0.438	5.64846e-05	Endothelial	YME1L1
1.90231e-09	-0.572667	0.091	0.156	5.65615e-05	Endothelial	HOXA7
1.98357e-09	-1.29122	0.024	0.069	5.89775e-05	Endothelial	GSTM1
1.99079e-09	-0.236938	0.231	0.32	5.91923e-05	Endothelial	KATNBL1
2.04662e-09	-0.248389	0.246	0.333	6.08522e-05	Endothelial	PABPN1
2.04854e-09	-0.520513	0.124	0.195	6.09092e-05	Endothelial	NUBP1
2.08595e-09	-0.168003	0.173	0.255	6.20215e-05	Endothelial	FZD6
2.09841e-09	-0.132489	0.207	0.291	6.2392e-05	Endothelial	CPSF3L
2.09963e-09	-0.10449	0.114	0.185	6.24284e-05	Endothelial	CHN1
2.1314e-09	5.53623	0.011	0.001	6.33728e-05	Endothelial	VPREB3
2.1337e-09	5.88758	0.011	0.001	6.34414e-05	Endothelial	IRF4
2.15237e-09	-0.223743	0.294	0.386	6.39965e-05	Endothelial	FRYL
2.15784e-09	-1.50961	0.041	0.092	6.41591e-05	Endothelial	RHOD
2.16093e-09	-0.853194	0.009	0.045	6.4251e-05	Endothelial	LGI4
2.18445e-09	-0.416982	0.165	0.243	6.49503e-05	Endothelial	AFF1
2.18745e-09	-0.419302	0.086	0.15	6.50395e-05	Endothelial	C1RL
2.23246e-09	-0.267239	0.118	0.193	6.63778e-05	Endothelial	DNASE2
2.25523e-09	-0.144478	0.309	0.415	6.70547e-05	Endothelial	PPP1R2
2.26e-09	-0.115116	0.269	0.359	6.71964e-05	Endothelial	UPF3A
2.29808e-09	-1.39659	0.013	0.052	6.83289e-05	Endothelial	PLXNA4
2.30483e-09	-0.815822	0.034	0.083	6.85296e-05	Endothelial	STARD10
2.31336e-09	-0.86138	0.079	0.141	6.87832e-05	Endothelial	HIVEP1
2.32272e-09	0.906885	0.158	0.102	6.90615e-05	Endothelial	ALPL
2.32336e-09	-0.132977	0.328	0.43	6.90806e-05	Endothelial	RAB1B
2.35965e-09	-0.72346	0.053	0.108	7.01593e-05	Endothelial	SLC8B1
2.36338e-09	0.306773	0.902	0.965	7.02703e-05	Endothelial	RPL41
2.36561e-09	-0.104209	0.217	0.306	7.03368e-05	Endothelial	APOL3
2.37788e-09	-0.343932	0.174	0.253	7.07015e-05	Endothelial	IFRD2
2.39157e-09	-0.407341	0.159	0.238	7.11087e-05	Endothelial	BCR
2.39345e-09	-0.941825	0.015	0.054	7.11643e-05	Endothelial	PRKAG2-AS1
2.49977e-09	-0.623252	0.171	0.246	7.43258e-05	Endothelial	SWI5
2.51286e-09	3.51277	0.018	0.003	7.47148e-05	Endothelial	IKZF3
2.51519e-09	-0.665467	0.065	0.124	7.47841e-05	Endothelial	CCDC93
2.53779e-09	-0.261119	0.215	0.296	7.54561e-05	Endothelial	INO80E
2.58498e-09	-0.279179	0.172	0.25	7.68593e-05	Endothelial	BRWD1
2.58752e-09	-0.459953	0.062	0.121	7.69347e-05	Endothelial	NDN
2.62082e-09	-0.897166	0.098	0.163	7.79248e-05	Endothelial	MRAS
2.62367e-09	-0.466511	0.094	0.161	7.80096e-05	Endothelial	RLIM
2.62606e-09	-0.177162	0.307	0.402	7.80805e-05	Endothelial	FAAP20
2.67091e-09	-0.452941	0.075	0.136	7.94143e-05	Endothelial	TNFSF12
2.71001e-09	-0.262403	0.13	0.204	8.05767e-05	Endothelial	MIF4GD
2.74121e-09	-0.22118	0.259	0.348	8.15044e-05	Endothelial	NELFE
2.80408e-09	-0.259581	0.203	0.286	8.33736e-05	Endothelial	SMAD5
2.82623e-09	-0.600024	0.073	0.133	8.40322e-05	Endothelial	ZMAT1
2.83844e-09	-0.441946	0.173	0.25	8.43954e-05	Endothelial	NTMT1
2.87818e-09	-4.41093	0.001	0.029	8.5577e-05	Endothelial	MRGPRF
2.90558e-09	-0.680093	0.09	0.156	8.63916e-05	Endothelial	DNM3
2.92269e-09	-0.213003	0.212	0.298	8.69002e-05	Endothelial	LUC7L2
2.93002e-09	-0.218679	0.225	0.313	8.71184e-05	Endothelial	MRPS6
2.94274e-09	-0.362443	0.155	0.233	8.74966e-05	Endothelial	CHD6
2.98678e-09	-0.253267	0.191	0.271	8.88061e-05	Endothelial	NUDT16
2.99828e-09	-0.210624	0.127	0.2	8.9148e-05	Endothelial	GAA
3.04204e-09	-0.145907	0.209	0.295	9.04489e-05	Endothelial	CTDSP2
3.05507e-09	-0.239988	0.291	0.386	9.08364e-05	Endothelial	PPP2R2A
3.06156e-09	-0.197472	0.18	0.261	9.10293e-05	Endothelial	TRIB1
3.07156e-09	-0.283457	0.23	0.318	9.13266e-05	Endothelial	REV3L
3.09006e-09	1.7314	0.034	0.011	9.18768e-05	Endothelial	AC006129.2
3.09702e-09	-0.201802	0.205	0.291	9.20837e-05	Endothelial	2025-09-11
3.09993e-09	-0.18762	0.24	0.327	9.21702e-05	Endothelial	GOPC
3.25645e-09	2.95553	0.023	0.005	9.68241e-05	Endothelial	TPX2
3.2661e-09	0.109426	0.472	0.608	9.71111e-05	Endothelial	PSMB3
3.34907e-09	-0.42224	0.131	0.204	9.95779e-05	Endothelial	BBIP1
3.35263e-09	-0.417278	0.094	0.16	9.96837e-05	Endothelial	DDX59
3.3637e-09	-0.115191	0.283	0.382	0.000100013	Endothelial	HSPA9
3.37429e-09	-0.706651	0.065	0.122	0.000100328	Endothelial	SERPINE2
3.41283e-09	-0.447096	0.169	0.247	0.000101474	Endothelial	FES
3.41667e-09	-0.428765	0.152	0.229	0.000101588	Endothelial	CREBBP
3.44626e-09	-0.148862	0.23	0.321	0.000102468	Endothelial	ATP6V1E1
3.49627e-09	3.37091	0.015	0.002	0.000103955	Endothelial	ARHGAP30
3.50081e-09	-0.399677	0.163	0.241	0.00010409	Endothelial	ZNF302
3.5134e-09	-0.188485	0.247	0.338	0.000104464	Endothelial	FAM204A
3.51847e-09	-0.387169	0.142	0.215	0.000104615	Endothelial	C20orf27
3.59143e-09	-0.269664	0.16	0.236	0.000106784	Endothelial	ARRB1
3.62239e-09	-0.512425	0.171	0.247	0.000107704	Endothelial	MYL6B
3.63652e-09	-0.193604	0.261	0.346	0.000108125	Endothelial	UFM1
3.66639e-09	-1.0538	0.031	0.078	0.000109013	Endothelial	POLR1E
3.66926e-09	2.626	0.027	0.007	0.000109098	Endothelial	IGLV2-18
3.70964e-09	-0.154675	0.269	0.358	0.000110299	Endothelial	PIGT
3.72666e-09	-0.590664	0.045	0.098	0.000110805	Endothelial	NFIL3
3.75626e-09	-0.390836	0.094	0.161	0.000111685	Endothelial	PQLC1
3.79306e-09	-0.26232	0.169	0.246	0.000112779	Endothelial	KAT6A
3.82599e-09	0.260639	0.379	0.508	0.000113758	Endothelial	CFI
3.91931e-09	-0.292249	0.216	0.301	0.000116533	Endothelial	ARID4A
3.93641e-09	-0.367381	0.04	0.09	0.000117041	Endothelial	HDAC9
4.00131e-09	-0.446742	0.084	0.146	0.000118971	Endothelial	GALE
4.00705e-09	0.182997	0.227	0.318	0.000119142	Endothelial	HHEX
4.10011e-09	-0.715503	0.055	0.11	0.000121909	Endothelial	ADGRG6
4.10244e-09	-0.31863	0.203	0.288	0.000121978	Endothelial	TOB2
4.15402e-09	-0.685412	0.055	0.11	0.000123512	Endothelial	MED25
4.16027e-09	1.24502	0.113	0.066	0.000123697	Endothelial	USP18
4.22385e-09	-0.362054	0.151	0.227	0.000125588	Endothelial	OSMR
4.23212e-09	-1.60096	0.022	0.064	0.000125834	Endothelial	COX4I2
4.2407e-09	-0.139284	0.215	0.302	0.000126089	Endothelial	LAMP2
4.2638e-09	3.18467	0.02	0.004	0.000126776	Endothelial	CENPM
4.33691e-09	-0.36748	0.202	0.285	0.000128949	Endothelial	LIMCH1
4.37692e-09	-0.167808	0.178	0.26	0.000130139	Endothelial	PBRM1
4.44109e-09	-0.560685	0.113	0.182	0.000132047	Endothelial	PLEKHG2
4.44761e-09	-1.19412	0.027	0.072	0.000132241	Endothelial	FRZB
4.47388e-09	-0.179182	0.196	0.279	0.000133022	Endothelial	IDH3G
4.53584e-09	-0.10747	0.15	0.227	0.000134864	Endothelial	MAN1A1
4.54494e-09	-0.163524	0.164	0.246	0.000135135	Endothelial	BGN
4.65715e-09	-0.350999	0.036	0.085	0.000138471	Endothelial	SLCO2B1
4.6598e-09	-0.338742	0.181	0.263	0.00013855	Endothelial	TUBB2A
4.70002e-09	-0.268587	0.169	0.247	0.000139746	Endothelial	DERA
4.71526e-09	-0.274259	0.131	0.206	0.000140199	Endothelial	CRACR2B
4.72135e-09	-0.362458	0.098	0.164	0.00014038	Endothelial	SLC48A1
4.74132e-09	-0.245151	0.196	0.273	0.000140974	Endothelial	SMARCA4
4.78036e-09	-1.01277	0.032	0.078	0.000142134	Endothelial	GPD1L
4.95645e-09	-0.615178	0.039	0.089	0.00014737	Endothelial	RIPK3
4.95844e-09	-0.350157	0.187	0.265	0.000147429	Endothelial	BAG6
4.96129e-09	-0.167928	0.306	0.396	0.000147514	Endothelial	ELMO1
4.97527e-09	-0.244327	0.251	0.341	0.00014793	Endothelial	COPS5
4.9936e-09	-0.61685	0.091	0.155	0.000148475	Endothelial	BRD9
5.09677e-09	-0.248022	0.142	0.217	0.000151542	Endothelial	SMIM10
5.16972e-09	-0.226544	0.22	0.306	0.000153711	Endothelial	BFAR
5.18178e-09	-0.186642	0.219	0.307	0.00015407	Endothelial	KMT2C
5.18402e-09	-0.578539	0.169	0.243	0.000154137	Endothelial	FAM210B
5.18591e-09	-0.389389	0.137	0.211	0.000154193	Endothelial	MAGEH1
5.21587e-09	-0.509308	0.056	0.112	0.000155084	Endothelial	GOLGA8B
5.22087e-09	-0.347437	0.087	0.151	0.000155232	Endothelial	PRPSAP2
5.29056e-09	-0.297216	0.131	0.206	0.000157304	Endothelial	ELMSAN1
5.30367e-09	-0.258023	0.172	0.249	0.000157694	Endothelial	RORA
5.46269e-09	-0.757613	0.044	0.096	0.000162422	Endothelial	SLC25A29
5.51865e-09	-0.385056	0.112	0.181	0.000164086	Endothelial	ACER3
5.52072e-09	-0.771978	0.023	0.065	0.000164148	Endothelial	P2RX4
5.5345e-09	-0.623137	0.079	0.14	0.000164557	Endothelial	RASD1
5.57192e-09	-1.90898	0.009	0.042	0.00016567	Endothelial	COL14A1
5.58861e-09	-0.670627	0.08	0.139	0.000166166	Endothelial	FAM13B
5.61693e-09	-0.277212	0.19	0.27	0.000167008	Endothelial	DTD1
5.62778e-09	-1.65736	0.019	0.058	0.000167331	Endothelial	NDNF
5.85852e-09	-0.185667	0.201	0.283	0.000174191	Endothelial	FKBP11
5.91758e-09	-0.101981	0.243	0.332	0.000175948	Endothelial	WDR33
5.93831e-09	-0.30241	0.19	0.27	0.000176564	Endothelial	TEAD2
6.09341e-09	3.35696	0.018	0.004	0.000181175	Endothelial	SH3BP1
6.14602e-09	-0.157042	0.278	0.378	0.00018274	Endothelial	NR4A2
6.22226e-09	-0.236013	0.203	0.283	0.000185006	Endothelial	SRPRA
6.3737e-09	-0.270432	0.165	0.242	0.000189509	Endothelial	EFHD2
6.39172e-09	-0.288025	0.192	0.274	0.000190045	Endothelial	DHPS
6.43562e-09	-0.298497	0.126	0.196	0.00019135	Endothelial	HOXB4
6.45656e-09	-0.570687	0.121	0.188	0.000191973	Endothelial	CDKN2AIP
6.50276e-09	-0.377706	0.12	0.189	0.000193346	Endothelial	EXOC5
6.57679e-09	-0.545654	0.137	0.21	0.000195548	Endothelial	HGS
6.61349e-09	-0.186758	0.079	0.141	0.000196639	Endothelial	ATOH8
6.74676e-09	-0.151471	0.16	0.238	0.000200601	Endothelial	INPP5K
7.01786e-09	4.23658	0.012	0.001	0.000208662	Endothelial	PTPN22
7.09223e-09	-1.32384	0.039	0.087	0.000210873	Endothelial	TMEM100
7.11314e-09	-0.89148	0.036	0.084	0.000211495	Endothelial	ARC
7.18354e-09	-1.04243	0.023	0.064	0.000213588	Endothelial	ZNF208
7.30951e-09	-0.320915	0.121	0.19	0.000217334	Endothelial	C3orf58
7.32746e-09	0.713913	0.603	0.599	0.000217867	Endothelial	UQCR11
7.49614e-09	-2.32924	0.009	0.042	0.000222883	Endothelial	ITGA7
7.51585e-09	-2.40612	0.011	0.046	0.000223469	Endothelial	GUCY1A2
7.52259e-09	-0.386261	0.126	0.196	0.000223669	Endothelial	NT5DC1
7.72138e-09	-0.573938	0.097	0.16	0.00022958	Endothelial	TEAD1
7.75758e-09	-0.907499	0.076	0.134	0.000230656	Endothelial	RFX3
7.83039e-09	-0.243045	0.172	0.251	0.000232821	Endothelial	UBAC2
7.94468e-09	-0.242438	0.169	0.248	0.000236219	Endothelial	CYP20A1
7.97312e-09	-0.706633	0.083	0.143	0.000237065	Endothelial	CBR3
8.01302e-09	-0.518135	0.04	0.089	0.000238251	Endothelial	STMN3
8.61554e-09	0.963471	0.052	0.022	0.000256166	Endothelial	LYVE1
8.63606e-09	-0.475332	0.157	0.228	0.000256776	Endothelial	PINK1
8.92401e-09	3.67189	0.02	0.004	0.000265338	Endothelial	LAIR1
8.95742e-09	-0.87261	0.066	0.122	0.000266331	Endothelial	OSBPL5
8.97143e-09	-0.238197	0.176	0.251	0.000266748	Endothelial	ASRGL1
8.97964e-09	-0.220696	0.272	0.363	0.000266992	Endothelial	ZC3H13
9.08539e-09	-0.323137	0.126	0.197	0.000270136	Endothelial	ALDH16A1
9.13757e-09	2.28423	0.02	0.004	0.000271687	Endothelial	ITGA4
9.16952e-09	-0.290091	0.198	0.274	0.000272637	Endothelial	GPS1
9.34928e-09	-0.326287	0.119	0.186	0.000277982	Endothelial	FAM3A
9.45796e-09	-0.671937	0.098	0.161	0.000281213	Endothelial	RPH3AL
9.51444e-09	-0.133928	0.255	0.346	0.000282893	Endothelial	HNRNPUL1
9.53357e-09	-0.146161	0.256	0.344	0.000283462	Endothelial	ADH5
9.56725e-09	-0.540114	0.02	0.06	0.000284463	Endothelial	COL17A1
9.90101e-09	-0.393227	0.059	0.114	0.000294387	Endothelial	LDLRAD4
9.92152e-09	-0.424368	0.066	0.122	0.000294997	Endothelial	NELFA
9.94361e-09	-1.20611	0.037	0.083	0.000295653	Endothelial	PIK3CB
1.01272e-08	-0.356314	0.153	0.226	0.000301113	Endothelial	MPST
1.01713e-08	-0.188317	0.251	0.336	0.000302424	Endothelial	CHMP2B
1.02216e-08	-1.25509	0.037	0.084	0.000303918	Endothelial	NUDT8
1.03022e-08	-0.535385	0.055	0.108	0.000306316	Endothelial	ABCA5
1.03189e-08	-0.618429	0.123	0.19	0.000306811	Endothelial	FPGS
1.03496e-08	1.41802	0.02	0.004	0.000307725	Endothelial	LILRB1
1.03824e-08	2.6136	0.013	0.002	0.000308699	Endothelial	PKMYT1
1.04443e-08	-0.448988	0.1	0.166	0.000310539	Endothelial	SCAPER
1.04906e-08	-0.323628	0.251	0.338	0.000311917	Endothelial	ABHD14B
1.05086e-08	-0.133683	0.294	0.382	0.000312452	Endothelial	MPC2
1.06837e-08	-0.403047	0.152	0.226	0.00031766	Endothelial	BAG5
1.07576e-08	-0.57802	0.144	0.21	0.000319857	Endothelial	LYL1
1.0866e-08	-0.111814	0.297	0.393	0.000323079	Endothelial	TXN2
1.12852e-08	-0.8327	0.062	0.116	0.000335542	Endothelial	ARMC5
1.13656e-08	-0.349465	0.155	0.227	0.000337932	Endothelial	PDCL
1.15141e-08	-0.839409	0.017	0.056	0.000342348	Endothelial	TFF3
1.15458e-08	-3.65839	0.003	0.031	0.000343291	Endothelial	CTD-3193K9.4
1.17052e-08	-0.211384	0.148	0.221	0.000348031	Endothelial	CNPPD1
1.18143e-08	-0.453252	0.06	0.114	0.000351276	Endothelial	DNAJB2
1.19297e-08	-0.146134	0.126	0.197	0.000354706	Endothelial	2025-03-02
1.20441e-08	-1.31127	0.012	0.047	0.000358107	Endothelial	RP11-473M20.16
1.21258e-08	-0.196442	0.139	0.21	0.000360536	Endothelial	ARL8B
1.21844e-08	1.87848	0.026	0.007	0.000362279	Endothelial	CALML5
1.22628e-08	0.165399	0.271	0.366	0.000364611	Endothelial	CD47
1.23054e-08	-0.314618	0.253	0.337	0.000365877	Endothelial	C19orf24
1.24176e-08	-0.181228	0.137	0.209	0.000369213	Endothelial	PKN3
1.24691e-08	-0.391033	0.134	0.206	0.000370744	Endothelial	CDIP1
1.25617e-08	2.93498	0.023	0.006	0.000373498	Endothelial	TOP2A
1.26538e-08	-0.206482	0.135	0.206	0.000376237	Endothelial	FAM171A1
1.36307e-08	-1.73149	0.007	0.038	0.000405282	Endothelial	NTRK2
1.37253e-08	-0.332292	0.22	0.303	0.000408095	Endothelial	DDX39A
1.37291e-08	-0.396691	0.051	0.102	0.000408206	Endothelial	COG1
1.37851e-08	-1.73631	0.012	0.047	0.000409872	Endothelial	ERBB2
1.39106e-08	1.7605	0.08	0.042	0.000413603	Endothelial	LSP1
1.40577e-08	-0.141862	0.181	0.259	0.000417976	Endothelial	NPR1
1.41473e-08	1.58134	0.118	0.072	0.00042064	Endothelial	IGKV3-20
1.42916e-08	-0.235862	0.194	0.275	0.000424931	Endothelial	UBE2Q2
1.43081e-08	-0.23784	0.19	0.267	0.000425424	Endothelial	GMPR2
1.43401e-08	-0.88004	0.073	0.129	0.000426375	Endothelial	FN3K
1.43509e-08	-0.913646	0.019	0.057	0.000426696	Endothelial	SCARA3
1.45364e-08	-0.448071	0.045	0.095	0.000432211	Endothelial	C8orf82
1.45984e-08	4.03553	0.01	0.001	0.000434054	Endothelial	SLAMF7
1.46083e-08	-0.135384	0.13	0.201	0.000434349	Endothelial	RHOT2
1.47193e-08	-0.448028	0.106	0.172	0.00043765	Endothelial	KLF13
1.47801e-08	-0.15317	0.128	0.198	0.000439458	Endothelial	NAA15
1.48047e-08	-0.534757	0.046	0.097	0.000440189	Endothelial	RASSF9
1.48527e-08	-1.20024	0.022	0.062	0.000441615	Endothelial	SLC25A23
1.50055e-08	-0.360893	0.064	0.119	0.000446157	Endothelial	CD14
1.511e-08	-0.195574	0.222	0.307	0.000449267	Endothelial	PROCR
1.53012e-08	-0.125746	0.368	0.476	0.00045495	Endothelial	WDR1
1.54262e-08	-0.849879	0.041	0.089	0.000458668	Endothelial	SIDT2
1.55005e-08	-0.468457	0.068	0.125	0.000460875	Endothelial	DYNLL2
1.56153e-08	2.89687	0.016	0.003	0.00046429	Endothelial	RRM2
1.56367e-08	-1.11318	0.011	0.045	0.000464925	Endothelial	BASP1
1.57073e-08	-0.368335	0.137	0.205	0.000467025	Endothelial	USF2
1.5762e-08	-0.357125	0.212	0.292	0.00046865	Endothelial	MRPS36
1.59045e-08	-1.13078	0.02	0.058	0.00047289	Endothelial	MEIS2
1.59094e-08	-1.47717	0.024	0.065	0.000473033	Endothelial	PRRX1
1.59197e-08	-0.276309	0.151	0.224	0.000473339	Endothelial	NFKB2
1.59626e-08	-0.353184	0.113	0.179	0.000474616	Endothelial	JOSD1
1.60272e-08	-0.670088	0.084	0.143	0.000476538	Endothelial	SMAD4
1.60353e-08	0.314883	0.082	0.145	0.000476778	Endothelial	C1S
1.61581e-08	-0.14539	0.205	0.288	0.00048043	Endothelial	TPD52L2
1.62388e-08	-0.200445	0.181	0.259	0.000482829	Endothelial	2025-03-06
1.62443e-08	-1.04142	0.027	0.07	0.000482992	Endothelial	NR3C2
1.63724e-08	-0.29648	0.091	0.152	0.0004868	Endothelial	MED16
1.66032e-08	-0.193965	0.209	0.289	0.000493662	Endothelial	BOD1L1
1.69476e-08	-1.53344	0.022	0.062	0.000503903	Endothelial	FAM162B
1.70115e-08	3.05218	0.019	0.004	0.000505802	Endothelial	CRABP1
1.70696e-08	-0.211124	0.311	0.401	0.00050753	Endothelial	DOCK9
1.73155e-08	-0.818363	0.04	0.087	0.000514842	Endothelial	MTURN
1.75738e-08	-0.245889	0.091	0.153	0.000522521	Endothelial	STAT5A
1.77001e-08	1.63175	0.034	0.012	0.000526278	Endothelial	THEMIS2
1.79027e-08	-0.178771	0.308	0.405	0.000532302	Endothelial	FAM198B
1.82005e-08	0.913422	0.408	0.363	0.000541157	Endothelial	C1orf54
1.83393e-08	-0.230623	0.184	0.261	0.000545282	Endothelial	NCBP2
1.86916e-08	-0.243536	0.173	0.249	0.000555758	Endothelial	TINF2
1.87313e-08	-0.47871	0.033	0.078	0.000556936	Endothelial	TMEM25
1.88064e-08	-0.130575	0.176	0.251	0.000559171	Endothelial	SSBP4
1.89407e-08	-0.356121	0.032	0.077	0.000563163	Endothelial	NR2F2-AS1
1.93254e-08	-0.510666	0.075	0.132	0.000574603	Endothelial	NBAS
1.9797e-08	-0.207497	0.164	0.242	0.000588624	Endothelial	VCAM1
2.00072e-08	-0.402432	0.159	0.232	0.000594873	Endothelial	PAF1
2.05846e-08	-0.17359	0.203	0.285	0.000612042	Endothelial	CDC42BPB
2.08958e-08	-0.369358	0.309	0.378	0.000621295	Endothelial	ATP6V0C
2.09981e-08	-0.218279	0.094	0.157	0.000624336	Endothelial	BCAT2
2.1199e-08	-1.13492	0.02	0.058	0.000630309	Endothelial	FXYD1
2.12442e-08	-1.56878	0.037	0.081	0.000631653	Endothelial	RNU12
2.13089e-08	-0.368145	0.209	0.287	0.000633577	Endothelial	PTBP3
2.13852e-08	1.16386	0.065	0.032	0.000635845	Endothelial	C16orf74
2.1432e-08	-0.13346	0.138	0.209	0.000637239	Endothelial	ZC3H12A
2.15554e-08	-0.495449	0.027	0.068	0.000640905	Endothelial	ARHGEF37
2.1609e-08	-0.246469	0.187	0.264	0.000642499	Endothelial	GYG1
2.18485e-08	-0.125393	0.165	0.239	0.000649621	Endothelial	PAFAH1B3
2.19341e-08	-0.818919	0.019	0.057	0.000652166	Endothelial	BEX5
2.25504e-08	-0.53988	0.077	0.135	0.00067049	Endothelial	CASP6
2.26761e-08	-0.178804	0.379	0.478	0.000674228	Endothelial	PPFIBP1
2.26982e-08	-1.61833	0.01	0.043	0.000674885	Endothelial	CP
2.29562e-08	2.5826	0.031	0.011	0.000682557	Endothelial	CCL4L2
2.3022e-08	-0.159509	0.13	0.199	0.000684514	Endothelial	NXN
2.31773e-08	-0.266804	0.237	0.317	0.000689131	Endothelial	WASL
2.32142e-08	-0.785673	0.06	0.113	0.000690227	Endothelial	KSR1
2.32375e-08	-0.160194	0.187	0.264	0.00069092	Endothelial	ARFGAP3
2.37127e-08	-0.459597	0.073	0.13	0.000705049	Endothelial	PALM
2.38014e-08	-0.403091	0.112	0.175	0.000707686	Endothelial	CLASRP
2.42703e-08	-0.31592	0.238	0.32	0.000721628	Endothelial	SH2D3C
2.46157e-08	-0.118556	0.422	0.533	0.000731899	Endothelial	DDX21
2.50998e-08	-1.82556	0.018	0.055	0.000746293	Endothelial	GLI4
2.51371e-08	1.33878	0.11	0.066	0.000747401	Endothelial	IL2RG
2.52113e-08	-0.643129	0.066	0.12	0.000749609	Endothelial	DMWD
2.53094e-08	0.178867	0.425	0.546	0.000752526	Endothelial	ARL6IP5
2.56842e-08	-0.747063	0.055	0.105	0.00076367	Endothelial	MAP1LC3B2
2.61454e-08	-0.212921	0.182	0.261	0.000777382	Endothelial	CLIP1
2.63151e-08	-0.589007	0.141	0.208	0.000782426	Endothelial	SCYL1
2.6758e-08	2.85345	0.017	0.004	0.000795597	Endothelial	PSAT1
2.70828e-08	0.13594	0.088	0.149	0.000805254	Endothelial	AMFR
2.74073e-08	-0.383107	0.101	0.163	0.000814902	Endothelial	TBC1D17
2.80247e-08	-0.450933	0.172	0.243	0.000833258	Endothelial	AHI1
2.80989e-08	-0.261896	0.228	0.306	0.000835463	Endothelial	VPS36
2.81464e-08	-0.611661	0.081	0.139	0.000836877	Endothelial	PCSK5
2.82804e-08	-0.128266	0.372	0.485	0.000840862	Endothelial	CLTB
2.84579e-08	-0.253674	0.101	0.162	0.000846138	Endothelial	MDFIC
2.85175e-08	0.306447	0.176	0.117	0.000847911	Endothelial	CA2
2.89261e-08	-0.184974	0.069	0.125	0.00086006	Endothelial	PRKRIR
2.9231e-08	-0.611821	0.048	0.097	0.000869126	Endothelial	STON1
2.94551e-08	0.277622	0.091	0.152	0.000875788	Endothelial	CCNG2
2.96511e-08	-1.11582	0.048	0.095	0.000881616	Endothelial	A1BG
2.97359e-08	-0.410655	0.173	0.242	0.000884137	Endothelial	SH3GL1
2.9746e-08	-0.21659	0.109	0.173	0.000884438	Endothelial	RNPEPL1
2.98876e-08	-0.42495	0.122	0.189	0.000888647	Endothelial	CYB561
3.02074e-08	-0.108862	0.236	0.32	0.000898158	Endothelial	LGMN
3.04115e-08	-0.268066	0.165	0.238	0.000904226	Endothelial	UBE2Z
3.05554e-08	-0.676498	0.091	0.149	0.000908504	Endothelial	LYPLAL1
3.10071e-08	3.92707	0.013	0.002	0.000921934	Endothelial	CCNB2
3.10652e-08	-0.220326	0.208	0.287	0.000923662	Endothelial	SLC25A36
3.10907e-08	-0.402783	0.133	0.2	0.000924421	Endothelial	AAK1
3.15116e-08	-0.327651	0.229	0.305	0.000936935	Endothelial	ZFR
3.18691e-08	-0.513239	0.11	0.174	0.000947565	Endothelial	DIDO1
3.1873e-08	-0.452254	0.122	0.187	0.00094768	Endothelial	ATF5
3.19656e-08	-0.23083	0.244	0.325	0.000950433	Endothelial	SENP6
3.19989e-08	-3.08441	0.004	0.031	0.000951424	Endothelial	TMOD1
3.21164e-08	-0.189891	0.172	0.247	0.000954916	Endothelial	KRIT1
3.21514e-08	-0.241861	0.208	0.287	0.000955957	Endothelial	NIFK
3.22482e-08	-0.152788	0.27	0.36	0.000958837	Endothelial	NR1H2
3.24654e-08	-1.95471	0.011	0.044	0.000965293	Endothelial	RASA4B
3.2538e-08	-0.172386	0.027	0.068	0.000967452	Endothelial	FLNC
3.30896e-08	-0.502713	0.053	0.104	0.000983854	Endothelial	EEPD1
3.34198e-08	-0.127256	0.233	0.318	0.000993672	Endothelial	PCGF2
3.34718e-08	-0.262886	0.085	0.144	0.000995217	Endothelial	P4HTM
3.36836e-08	-2.09859	0.008	0.038	0.00100151	Endothelial	KIAA1324L
3.38418e-08	-0.104239	0.138	0.206	0.00100622	Endothelial	RNF146
3.39348e-08	-0.761584	0.077	0.132	0.00100898	Endothelial	NCKAP5L
3.41228e-08	-0.193503	0.212	0.294	0.00101457	Endothelial	POLR2H
3.47093e-08	-0.461808	0.104	0.166	0.00103201	Endothelial	ZNF467
3.54226e-08	-0.26302	0.111	0.174	0.00105322	Endothelial	SPATA20
3.54924e-08	-0.184256	0.102	0.168	0.00105529	Endothelial	RUNX1T1
3.58517e-08	-0.392499	0.132	0.2	0.00106598	Endothelial	UBR1
3.58994e-08	-0.290279	0.118	0.185	0.0010674	Endothelial	NEIL1
3.63933e-08	-0.715613	0.118	0.18	0.00108208	Endothelial	LDOC1
3.67711e-08	-0.952056	0.034	0.078	0.00109332	Endothelial	CASZ1
3.69127e-08	-0.364773	0.198	0.272	0.00109753	Endothelial	ZDHHC24
3.69665e-08	-0.251528	0.262	0.343	0.00109912	Endothelial	HERC2
3.71435e-08	-0.284188	0.161	0.232	0.00110439	Endothelial	ZPR1
3.73566e-08	-0.106839	0.24	0.326	0.00111072	Endothelial	RBPJ
3.74887e-08	-1.81666	0.012	0.045	0.00111465	Endothelial	PPL
3.78561e-08	-2.17212	0.007	0.037	0.00112558	Endothelial	NPR3
3.79714e-08	-0.140949	0.254	0.34	0.001129	Endothelial	GLG1
3.80838e-08	-0.598674	0.126	0.191	0.00113234	Endothelial	DAB2IP
3.8172e-08	-7.3658	0	0.023	0.00113497	Endothelial	DHRS2
3.86848e-08	-0.25771	0.108	0.173	0.00115021	Endothelial	BRD7
3.89848e-08	-2.48044	0.005	0.034	0.00115913	Endothelial	PTPN5
3.95686e-08	-0.939866	0.073	0.128	0.00117649	Endothelial	TUSC1
3.95689e-08	-0.389836	0.104	0.169	0.0011765	Endothelial	IRF9
3.96089e-08	-0.117518	0.114	0.177	0.00117769	Endothelial	MTMR14
3.99233e-08	-1.75399	0.015	0.049	0.00118704	Endothelial	FGF14-AS2
3.99562e-08	-1.25994	0.024	0.063	0.00118802	Endothelial	ZNF703
4.11231e-08	-0.281584	0.16	0.232	0.00122271	Endothelial	PGM2L1
4.15693e-08	-0.225819	0.213	0.293	0.00123598	Endothelial	LUC7L
4.22629e-08	2.09365	0.025	0.007	0.0012566	Endothelial	SYTL3
4.25262e-08	-0.474438	0.083	0.14	0.00126443	Endothelial	OCEL1
4.26018e-08	-0.648146	0.028	0.069	0.00126668	Endothelial	FAM110B
4.37911e-08	-0.323879	0.091	0.149	0.00130204	Endothelial	SIN3A
4.43525e-08	-0.445334	0.098	0.158	0.00131873	Endothelial	BAALC
4.44154e-08	-0.139412	0.192	0.269	0.0013206	Endothelial	HINT2
4.48526e-08	-0.310547	0.1	0.16	0.0013336	Endothelial	FTSJ3
4.55583e-08	-1.06632	0.072	0.124	0.00135459	Endothelial	SLC10A6
4.58618e-08	-0.61916	0.052	0.101	0.00136361	Endothelial	LRRCC1
4.60277e-08	-0.647834	0.059	0.11	0.00136854	Endothelial	LRIG3
4.60286e-08	0.204195	0.412	0.536	0.00136857	Endothelial	COX7A2L
4.64689e-08	-0.134378	0.383	0.484	0.00138166	Endothelial	NDUFS6
4.67014e-08	-0.573655	0.084	0.14	0.00138857	Endothelial	RBM10
4.76953e-08	-0.504481	0.052	0.1	0.00141813	Endothelial	PPP1R35
4.78459e-08	-0.247539	0.115	0.181	0.0014226	Endothelial	ZNF83
4.98369e-08	2.5082	0.016	0.003	0.0014818	Endothelial	ARHGAP9
5.02056e-08	-0.326841	0.154	0.224	0.00149276	Endothelial	ALG13
5.0456e-08	-0.420586	0.123	0.187	0.00150021	Endothelial	TAF10
5.10288e-08	0.758887	0.201	0.145	0.00151724	Endothelial	ISG20
5.1109e-08	-0.820234	0.041	0.086	0.00151962	Endothelial	KCNMB3
5.25672e-08	-0.874967	0.019	0.055	0.00156298	Endothelial	ID4
5.27063e-08	-0.319339	0.165	0.236	0.00156712	Endothelial	PIEZO1
5.27135e-08	-0.542308	0.108	0.17	0.00156733	Endothelial	EIF2D
5.30875e-08	-0.222202	0.134	0.202	0.00157845	Endothelial	ETV6
5.3928e-08	-0.410811	0.112	0.173	0.00160344	Endothelial	DRG2
5.40675e-08	-0.314602	0.151	0.223	0.00160759	Endothelial	CEBPZOS
5.40886e-08	-0.49782	0.095	0.154	0.00160822	Endothelial	DGAT1
5.48838e-08	-0.569821	0.196	0.265	0.00163186	Endothelial	TANC1
5.50036e-08	-0.257029	0.213	0.292	0.00163542	Endothelial	DHRS7B
5.52299e-08	-0.20097	0.165	0.236	0.00164215	Endothelial	DOCK1
5.5736e-08	-0.33916	0.123	0.188	0.0016572	Endothelial	SRP68
5.60578e-08	-0.509369	0.09	0.149	0.00166677	Endothelial	ABR
5.60971e-08	-1.19673	0.03	0.071	0.00166793	Endothelial	NR2F1
5.68494e-08	-1.05459	0.033	0.075	0.0016903	Endothelial	CLEC7A
5.69306e-08	-0.321741	0.093	0.151	0.00169272	Endothelial	SIK2
5.86723e-08	-0.394032	0.144	0.212	0.0017445	Endothelial	MIER2
5.89349e-08	-0.190677	0.123	0.19	0.00175231	Endothelial	C21orf91
5.91285e-08	-1.50928	0.012	0.045	0.00175807	Endothelial	ZNF219
6.01636e-08	-1.00618	0.021	0.058	0.00178885	Endothelial	ENO2
6.04228e-08	-0.306862	0.073	0.128	0.00179655	Endothelial	ECI1
6.08367e-08	-1.1262	0.03	0.07	0.00180886	Endothelial	RAB33B
6.08937e-08	-0.37447	0.187	0.259	0.00181055	Endothelial	DESI2
6.25399e-08	0.222693	0.354	0.45	0.0018595	Endothelial	TMEM255B
6.29429e-08	-0.190434	0.114	0.176	0.00187148	Endothelial	TP53
6.39131e-08	-1.40715	0.009	0.039	0.00190033	Endothelial	GPM6A
6.39318e-08	-0.197293	0.236	0.318	0.00190088	Endothelial	KRR1
6.40995e-08	4.97407	0.01	0.001	0.00190587	Endothelial	CRTAM
6.4358e-08	-0.377459	0.157	0.226	0.00191356	Endothelial	CNP
6.51125e-08	-0.973189	0.043	0.088	0.00193599	Endothelial	ERI1
6.53898e-08	-0.139623	0.122	0.187	0.00194423	Endothelial	FADS3
6.62483e-08	-1.00429	0.051	0.098	0.00196976	Endothelial	PDSS2
6.62859e-08	-0.329565	0.1	0.161	0.00197088	Endothelial	TPST1
6.90282e-08	-0.493987	0.136	0.201	0.00205241	Endothelial	DDX58
6.95063e-08	-0.229113	0.271	0.354	0.00206663	Endothelial	MECOM
7.01135e-08	-0.34317	0.105	0.167	0.00208468	Endothelial	TBC1D22A
7.1378e-08	-0.400347	0.101	0.16	0.00212228	Endothelial	RILP
7.20356e-08	-0.207734	0.189	0.264	0.00214183	Endothelial	CEP350
7.20556e-08	-0.5333	0.128	0.192	0.00214243	Endothelial	PPIH
7.25407e-08	-0.212598	0.253	0.331	0.00215685	Endothelial	PHF20L1
7.26784e-08	-0.649543	0.025	0.064	0.00216095	Endothelial	CNTNAP3
7.32521e-08	-0.126383	0.262	0.346	0.00217801	Endothelial	CRYBG3
7.44559e-08	-1.20228	0.03	0.071	0.0022138	Endothelial	ARHGAP10
7.4457e-08	-1.66399	0.017	0.052	0.00221383	Endothelial	ABCC9
7.4543e-08	-0.163928	0.176	0.254	0.00221639	Endothelial	CDC42EP4
7.46473e-08	-0.428933	0.137	0.203	0.00221949	Endothelial	BRD3
7.48241e-08	-0.667944	0.081	0.136	0.00222474	Endothelial	APBB1
7.58628e-08	-0.190629	0.351	0.447	0.00225563	Endothelial	DUSP6
7.77798e-08	-1.1895	0.024	0.062	0.00231263	Endothelial	BEND5
7.82513e-08	1.38635	0.066	0.033	0.00232665	Endothelial	CKAP2
7.84426e-08	-0.128833	0.191	0.268	0.00233233	Endothelial	AHCYL1
7.99877e-08	-0.484916	0.13	0.195	0.00237827	Endothelial	MAPKAPK5-AS1
8.04576e-08	-0.180197	0.304	0.39	0.00239224	Endothelial	MPG
8.05667e-08	-0.267723	0.191	0.263	0.00239549	Endothelial	USP34
8.11719e-08	-1.35999	0.023	0.061	0.00241348	Endothelial	CLMN
8.1181e-08	-0.314739	0.062	0.113	0.00241375	Endothelial	IRAK1
8.1661e-08	-0.644554	0.02	0.056	0.00242803	Endothelial	ISLR
8.18848e-08	-0.65076	0.046	0.093	0.00243468	Endothelial	SH3GLB2
8.30385e-08	-0.2179	0.059	0.111	0.00246898	Endothelial	ALDH6A1
8.32759e-08	-0.164023	0.233	0.312	0.00247604	Endothelial	NQO1
8.43206e-08	0.122577	0.575	0.728	0.00250711	Endothelial	RPS20
8.48433e-08	0.105361	0.278	0.371	0.00252264	Endothelial	ACP1
8.52024e-08	-0.258153	0.222	0.299	0.00253332	Endothelial	PHF3
8.5523e-08	-0.521695	0.054	0.103	0.00254286	Endothelial	AK4
8.57518e-08	-0.522565	0.159	0.222	0.00254966	Endothelial	RELL1
8.74359e-08	-0.216236	0.15	0.222	0.00259973	Endothelial	AVPR2
8.76516e-08	-0.608401	0.043	0.088	0.00260615	Endothelial	PTDSS2
8.83735e-08	-2.6943	0.005	0.033	0.00262761	Endothelial	IGLV3-10
8.90068e-08	-0.132569	0.09	0.149	0.00264644	Endothelial	GBP3
8.90936e-08	-0.278587	0.11	0.173	0.00264902	Endothelial	NOL11
8.98412e-08	-0.167947	0.254	0.336	0.00267125	Endothelial	THOC2
9.06384e-08	-0.117586	0.254	0.341	0.00269495	Endothelial	STRA13
9.07823e-08	3.56067	0.016	0.003	0.00269923	Endothelial	IGHV4-59
9.12572e-08	-0.52523	0.052	0.1	0.00271335	Endothelial	ZNF12
9.24196e-08	-0.222723	0.196	0.271	0.00274791	Endothelial	FKBP4
9.29494e-08	2.88091	0.012	0.002	0.00276367	Endothelial	TRAT1
9.30102e-08	2.43975	0.013	0.002	0.00276547	Endothelial	BIN2
9.30869e-08	-0.193717	0.145	0.216	0.00276775	Endothelial	ST6GAL1
9.32639e-08	-0.253742	0.154	0.223	0.00277302	Endothelial	TCEA2
9.34331e-08	2.08703	0.012	0.002	0.00277805	Endothelial	CD84
9.44809e-08	-0.857997	0.07	0.121	0.0028092	Endothelial	MYO15B
9.51904e-08	-0.123814	0.24	0.318	0.0028303	Endothelial	DNAJA2
9.69715e-08	-1.3146	0.009	0.039	0.00288325	Endothelial	CNR1
9.73081e-08	-0.154216	0.232	0.309	0.00289326	Endothelial	HOOK3
9.75436e-08	-0.409413	0.098	0.156	0.00290026	Endothelial	C11orf1
1.00299e-07	-0.141642	0.204	0.279	0.0029822	Endothelial	DAP3
1.00494e-07	-0.620227	0.163	0.228	0.00298799	Endothelial	CLEC3B
1.00684e-07	-0.568686	0.011	0.042	0.00299363	Endothelial	RRAD
1.01013e-07	-0.205074	0.077	0.132	0.00300342	Endothelial	SNX7
1.01124e-07	-0.239644	0.22	0.294	0.00300672	Endothelial	PROS1
1.01612e-07	-0.473244	0.081	0.138	0.00302123	Endothelial	AKAP8L
1.01967e-07	-0.117386	0.279	0.365	0.00303179	Endothelial	IKBIP
1.02353e-07	-0.339386	0.089	0.146	0.00304326	Endothelial	GUCD1
1.02895e-07	-0.109085	0.173	0.243	0.00305936	Endothelial	NBR1
1.03273e-07	-0.688553	0.051	0.098	0.0030706	Endothelial	METTL15
1.03394e-07	-0.261164	0.215	0.293	0.00307423	Endothelial	BAZ2A
1.06083e-07	-0.102665	0.117	0.182	0.00315416	Endothelial	GULP1
1.06301e-07	-0.58521	0.101	0.16	0.00316064	Endothelial	PLXNB2
1.06974e-07	-0.491152	0.109	0.169	0.00318065	Endothelial	CARD10
1.08672e-07	-0.645834	0.09	0.146	0.00323116	Endothelial	RAB3GAP2
1.09323e-07	-1.78546	0.011	0.042	0.0032505	Endothelial	EGFR
1.10685e-07	-0.558087	0.098	0.156	0.00329099	Endothelial	HSBP1L1
1.11185e-07	1.33543	0.059	0.029	0.00330586	Endothelial	IDO1
1.14333e-07	-0.329687	0.144	0.209	0.00339948	Endothelial	CTDNEP1
1.15914e-07	-0.426757	0.065	0.117	0.00344646	Endothelial	RPS6KA5
1.16197e-07	2.01752	0.028	0.009	0.00345488	Endothelial	SELPLG
1.16671e-07	-0.575884	0.103	0.16	0.00346897	Endothelial	NUP98
1.17996e-07	-0.251394	0.135	0.202	0.00350836	Endothelial	AGO3
1.18597e-07	-0.20187	0.155	0.223	0.00352625	Endothelial	AP2A2
1.18988e-07	-0.772403	0.027	0.066	0.00353787	Endothelial	CACNA2D1
1.20086e-07	-0.613132	0.126	0.188	0.00357052	Endothelial	USHBP1
1.2038e-07	0.126674	0.332	0.437	0.00357924	Endothelial	ASPH
1.20672e-07	-0.152897	0.165	0.234	0.00358794	Endothelial	UBTF
1.21021e-07	-0.194226	0.269	0.352	0.00359832	Endothelial	CLTC
1.22339e-07	-0.22912	0.148	0.216	0.00363751	Endothelial	CAMK1
1.23388e-07	-0.588888	0.065	0.115	0.00366869	Endothelial	LTF
1.23959e-07	-0.825445	0.036	0.078	0.00368568	Endothelial	SPECC1
[truncated: 111,818 more rows]

## Sheet: Supplementary Table  S2
Supplementary Table S2: TNBC_vs_HER2_markers
p_val	avg_log2FC	pct.1	pct.2	p_val_adj	celltype_major	gene
1.58506e-63	-1.1547	0.482	0.91	4.71285e-59	Endothelial	CALCRL
6.1795e-42	-1.64219	0.225	0.59	1.83735e-37	Endothelial	SERPINE1
2.37182e-38	-1.28195	0.159	0.491	7.05214e-34	Endothelial	SHANK3
6.68967e-36	-0.611551	0.568	0.932	1.98904e-31	Endothelial	MTRNR2L12
5.15578e-34	-1.69843	0.16	0.475	1.53297e-29	Endothelial	LINC-PINT
1.87487e-33	-0.903173	0.404	0.753	5.57455e-29	Endothelial	WWTR1
2.28082e-33	-1.20966	0.185	0.515	6.78155e-29	Endothelial	HIPK3
3.43461e-33	-1.07735	0.272	0.62	1.02121e-28	Endothelial	ANKRD28
4.28133e-33	0.620131	0.995	1	1.27297e-28	Endothelial	B2M
5.22646e-33	-0.847619	0.488	0.917	1.55398e-28	Endothelial	MT-ATP8
1.22696e-32	-1.19411	0.222	0.556	3.64811e-28	Endothelial	STAB1
2.16984e-32	-0.624612	0.451	0.784	6.45159e-28	Endothelial	JUND
2.54036e-32	0.560458	0.974	0.994	7.55325e-28	Endothelial	HLA-B
3.28382e-31	-0.993244	0.358	0.707	9.76378e-27	Endothelial	TMEM2
5.40728e-31	-0.668716	0.364	0.716	1.60775e-26	Endothelial	COL18A1
6.13091e-31	-1.70089	0.11	0.373	1.8229e-26	Endothelial	PCGF3
1.02568e-30	-0.999807	0.351	0.691	3.04966e-26	Endothelial	DUSP6
2.03095e-30	-0.325059	0.208	0.549	6.03863e-26	Endothelial	MTRNR2L8
3.629e-30	-1.08795	0.307	0.633	1.07901e-25	Endothelial	UPP1
1.06729e-29	-0.860603	0.366	0.71	3.17338e-25	Endothelial	BHLHE40
1.70914e-29	-0.95908	0.382	0.719	5.08177e-25	Endothelial	MCTP1
1.71944e-29	-1.00205	0.173	0.469	5.11241e-25	Endothelial	GRASP
2.64598e-29	-0.712533	0.194	0.506	7.86729e-25	Endothelial	ARRDC3
2.75179e-29	-1.70242	0.059	0.275	8.1819e-25	Endothelial	HSPA6
4.23432e-29	-0.807455	0.373	0.701	1.25899e-24	Endothelial	SLC38A2
4.3469e-29	-1.76478	0.095	0.336	1.29246e-24	Endothelial	ZNF267
1.26191e-28	-1.74019	0.109	0.352	3.75204e-24	Endothelial	PMEPA1
1.34336e-28	-0.973645	0.319	0.636	3.99422e-24	Endothelial	HTRA1
3.78541e-28	-0.595905	0.59	0.873	1.12552e-23	Endothelial	KLF6
5.2968e-28	-0.507099	0.501	0.796	1.5749e-23	Endothelial	CD81
7.99302e-28	-1.10046	0.172	0.454	2.37656e-23	Endothelial	RORA
1.35063e-27	-0.943119	0.308	0.636	4.01583e-23	Endothelial	FAM198B
2.55686e-26	-1.62806	0.139	0.386	7.60233e-22	Endothelial	COL6A2
1.78565e-25	-0.912817	0.233	0.525	5.30926e-21	Endothelial	C4orf48
7.52532e-25	0.516731	0.895	0.963	2.2375e-20	Endothelial	IFI27
8.72296e-25	-0.858228	0.2	0.481	2.5936e-20	Endothelial	TEK
1.04002e-24	-0.873352	0.252	0.546	3.09228e-20	Endothelial	MBNL2
1.28485e-24	-0.613276	0.55	0.889	3.82024e-20	Endothelial	CCDC85B
2.68489e-24	-1.20685	0.069	0.269	7.98299e-20	Endothelial	FAM89B
3.96035e-24	-0.855302	0.292	0.58	1.17753e-19	Endothelial	DNAJB4
4.85301e-24	-2.38906	0.026	0.17	1.44295e-19	Endothelial	WEE1
5.10509e-24	-0.697808	0.327	0.645	1.5179e-19	Endothelial	C19orf60
5.32865e-24	-1.91793	0.073	0.269	1.58437e-19	Endothelial	RND3
8.95488e-24	-0.775338	0.344	0.657	2.66255e-19	Endothelial	FLNA
1.36497e-23	-1.1136	0.23	0.5	4.05846e-19	Endothelial	NRP2
1.80645e-23	-0.710463	0.435	0.722	5.37112e-19	Endothelial	JMJD1C
2.12337e-23	-1.00979	0.135	0.38	6.3134e-19	Endothelial	OGT
4.03091e-23	-0.991031	0.311	0.593	1.19851e-18	Endothelial	MYADM
4.04469e-23	-2.67889	0.02	0.148	1.20261e-18	Endothelial	AC058791.1
4.80125e-23	-0.889267	0.255	0.537	1.42756e-18	Endothelial	PELI1
7.90186e-23	-1.02908	0.118	0.349	2.34946e-18	Endothelial	CNTNAP3B
8.12572e-23	-0.765793	0.304	0.596	2.41602e-18	Endothelial	LAMB1
9.55278e-23	-0.720876	0.358	0.654	2.84033e-18	Endothelial	THBD
1.28287e-22	-0.787658	0.319	0.611	3.81437e-18	Endothelial	C8orf4
1.435e-22	-1.8995	0.026	0.164	4.26669e-18	Endothelial	COL21A1
2.15177e-22	-1.51766	0.108	0.321	6.39785e-18	Endothelial	FGD6
3.39957e-22	-0.420736	0.386	0.691	1.01079e-17	Endothelial	VWA1
3.75268e-22	-0.647415	0.406	0.691	1.11578e-17	Endothelial	VMP1
4.12387e-22	-1.36337	0.11	0.321	1.22615e-17	Endothelial	IER5L
5.91703e-22	-1.02931	0.233	0.5	1.75931e-17	Endothelial	F2R
6.71011e-22	-1.1346	0.109	0.327	1.99512e-17	Endothelial	UHRF2
8.12026e-22	-1.54954	0.034	0.179	2.4144e-17	Endothelial	PPP2R3A
1.10347e-21	-0.867156	0.23	0.494	3.28095e-17	Endothelial	MMP2
1.70773e-21	-1.30776	0.095	0.296	5.07761e-17	Endothelial	CASC15
1.99177e-21	-1.40355	0.087	0.284	5.92214e-17	Endothelial	MAFG
2.24011e-21	-3.34053	0.012	0.117	6.66053e-17	Endothelial	HLA-DQB2
3.63898e-21	-0.246059	0.674	0.951	1.08198e-16	Endothelial	HSPG2
3.76859e-21	-1.00302	0.139	0.37	1.12051e-16	Endothelial	TIA1
4.21393e-21	-1.30002	0.114	0.324	1.25293e-16	Endothelial	DDX39B
4.52527e-21	-0.775515	0.199	0.451	1.3455e-16	Endothelial	CHORDC1
5.29376e-21	-0.806617	0.19	0.435	1.57399e-16	Endothelial	TMEM259
6.22332e-21	-1.2536	0.157	0.383	1.85038e-16	Endothelial	PINK1
7.73027e-21	-0.737191	0.304	0.577	2.29844e-16	Endothelial	MEF2A
7.98324e-21	-0.700906	0.366	0.636	2.37366e-16	Endothelial	ITGA5
8.80542e-21	-1.53589	0.042	0.194	2.61812e-16	Endothelial	METRN
8.8085e-21	-0.929136	0.219	0.485	2.61903e-16	Endothelial	SVIL
9.30187e-21	-0.885525	0.132	0.358	2.76573e-16	Endothelial	CPLX1
1.12612e-20	-1.44854	0.101	0.302	3.3483e-16	Endothelial	BACH1
1.20926e-20	-0.868778	0.2	0.444	3.59549e-16	Endothelial	GLS
1.30928e-20	-0.619346	0.397	0.682	3.89287e-16	Endothelial	AKAP13
1.4469e-20	-1.05985	0.094	0.29	4.30207e-16	Endothelial	FAP
1.57899e-20	-0.929278	0.216	0.472	4.6948e-16	Endothelial	ITGAV
1.59668e-20	-0.50953	0.52	0.83	4.74742e-16	Endothelial	COL4A1
1.8494e-20	-1.75942	0.066	0.238	5.49882e-16	Endothelial	RNF19B
1.99849e-20	-0.495817	0.504	0.787	5.94211e-16	Endothelial	SRSF2
2.08873e-20	-1.01273	0.154	0.383	6.21041e-16	Endothelial	LTBP3
2.83416e-20	-0.5712	0.428	0.704	8.4268e-16	Endothelial	ZFAND5
4.69055e-20	-0.54038	0.461	0.765	1.39464e-15	Endothelial	NR4A1
4.76883e-20	-1.04067	0.183	0.432	1.41792e-15	Endothelial	ANO6
4.90685e-20	-1.81779	0.033	0.17	1.45895e-15	Endothelial	NAIP
5.17473e-20	-0.509625	0.484	0.772	1.5386e-15	Endothelial	MAP1LC3B
6.01658e-20	-1.8469	0.008	0.099	1.78891e-15	Endothelial	POU3F1
6.56723e-20	-0.510762	0.492	0.784	1.95263e-15	Endothelial	ETS2
7.24597e-20	-1.7192	0.076	0.253	2.15444e-15	Endothelial	RFX3
7.52621e-20	-0.507245	0.415	0.698	2.23777e-15	Endothelial	NDRG1
8.26163e-20	-0.845283	0.266	0.531	2.45643e-15	Endothelial	CD200
9.5239e-20	-0.785816	0.29	0.556	2.83174e-15	Endothelial	CD55
1.04961e-19	-0.945795	0.116	0.324	3.12082e-15	Endothelial	MAP2K2
1.05252e-19	-1.46503	0.045	0.198	3.12945e-15	Endothelial	NFIL3
1.1135e-19	-1.02058	0.137	0.358	3.31078e-15	Endothelial	HNRNPU-AS1
1.14824e-19	-0.604734	0.411	0.71	3.41407e-15	Endothelial	PDLIM5
1.1652e-19	-0.520829	0.406	0.688	3.46449e-15	Endothelial	HIF1A
1.21164e-19	-0.620482	0.336	0.614	3.60257e-15	Endothelial	RAI14
1.28648e-19	-0.498711	0.512	0.812	3.82509e-15	Endothelial	PTMS
1.46228e-19	-0.587493	0.597	0.972	4.34779e-15	Endothelial	MT-ND4L
1.65624e-19	-0.638528	0.167	0.414	4.9245e-15	Endothelial	SPHK1
1.75687e-19	-0.839315	0.277	0.543	5.22371e-15	Endothelial	SSFA2
1.7618e-19	-0.918351	0.165	0.395	5.23835e-15	Endothelial	C16orf72
1.97769e-19	-1.09136	0.163	0.392	5.88026e-15	Endothelial	HLX
2.44984e-19	-0.768231	0.179	0.417	7.28412e-15	Endothelial	CDV3
3.12222e-19	-0.52237	0.499	0.79	9.2833e-15	Endothelial	SRSF7
3.17846e-19	-1.3653	0.059	0.219	9.45051e-15	Endothelial	SIK3
3.22039e-19	-1.01905	0.04	0.182	9.57517e-15	Endothelial	METRNL
3.57216e-19	-0.631703	0.343	0.636	1.06211e-14	Endothelial	ARID5B
4.31931e-19	-1.1918	0.173	0.401	1.28426e-14	Endothelial	CNST
5.23581e-19	-1.17985	0.123	0.33	1.55676e-14	Endothelial	NFATC1
5.4458e-19	-0.583165	0.412	0.707	1.6192e-14	Endothelial	PNP
6.1538e-19	-0.896821	0.187	0.423	1.82971e-14	Endothelial	KBTBD2
6.50126e-19	-0.661867	0.363	0.636	1.93302e-14	Endothelial	RCAN1
7.22493e-19	-1.07284	0.181	0.41	2.14819e-14	Endothelial	HERC1
8.36776e-19	-0.992901	0.111	0.309	2.48799e-14	Endothelial	EHBP1L1
1.04198e-18	-0.892903	0.2	0.438	3.09811e-14	Endothelial	DNAJC10
1.33134e-18	-0.707762	0.208	0.451	3.95847e-14	Endothelial	C9orf3
1.41497e-18	-1.18789	0.144	0.364	4.20713e-14	Endothelial	RALGAPA1
1.42186e-18	-0.420458	0.543	0.852	4.22763e-14	Endothelial	COL4A2
1.47059e-18	-0.706047	0.173	0.404	4.3725e-14	Endothelial	PABPC4
1.51756e-18	-1.36328	0.164	0.377	4.51216e-14	Endothelial	PLCG2
1.61073e-18	-0.904656	0.126	0.333	4.78917e-14	Endothelial	ADAMTS6
1.66599e-18	-0.577068	0.219	0.448	4.95348e-14	Endothelial	BRI3
1.74859e-18	-0.936223	0.268	0.519	5.19909e-14	Endothelial	FNDC3B
1.83938e-18	-0.741145	0.216	0.457	5.46902e-14	Endothelial	FAM129B
2.10206e-18	-0.614736	0.171	0.41	6.25006e-14	Endothelial	CPXM2
2.13561e-18	-1.38366	0.071	0.238	6.34981e-14	Endothelial	MICALL2
2.24523e-18	-0.366324	0.667	0.923	6.67574e-14	Endothelial	LMNA
2.26723e-18	0.563849	0.905	0.957	6.74115e-14	Endothelial	FTH1
2.33475e-18	0.501467	0.923	0.981	6.94191e-14	Endothelial	HLA-C
2.43147e-18	-0.767663	0.329	0.602	7.2295e-14	Endothelial	ODF2L
2.80908e-18	-0.777139	0.123	0.327	8.35223e-14	Endothelial	ATP2C1
2.83268e-18	-0.896454	0.16	0.383	8.42242e-14	Endothelial	PGM2L1
2.97437e-18	-1.49765	0.094	0.275	8.8437e-14	Endothelial	ERN1
3.34453e-18	-0.604761	0.117	0.312	9.9443e-14	Endothelial	PPP1R14B
4.13039e-18	-0.525913	0.355	0.648	1.22809e-13	Endothelial	SGK1
4.36928e-18	-1.95781	0.016	0.117	1.29912e-13	Endothelial	SNHG25
4.60645e-18	-1.40654	0.084	0.259	1.36964e-13	Endothelial	NR1D2
4.80164e-18	-2.98708	0.023	0.136	1.42767e-13	Endothelial	RP11-437B10.1
5.15386e-18	-0.433663	0.584	0.855	1.5324e-13	Endothelial	EMP1
5.73108e-18	-0.79652	0.235	0.481	1.70402e-13	Endothelial	FILIP1L
5.91243e-18	-1.16063	0.272	0.478	1.75794e-13	Endothelial	NME2
6.44816e-18	-0.749655	0.272	0.531	1.91723e-13	Endothelial	PTPRK
7.4953e-18	-0.910045	0.223	0.46	2.22858e-13	Endothelial	NFAT5
7.78217e-18	-0.939275	0.224	0.46	2.31387e-13	Endothelial	RASGRP3
7.80185e-18	-0.581621	0.346	0.62	2.31972e-13	Endothelial	LAMA4
7.96962e-18	-1.4131	0.063	0.222	2.36961e-13	Endothelial	PILRB
8.60132e-18	-0.626719	0.374	0.636	2.55743e-13	Endothelial	MBNL1
8.98921e-18	-0.834065	0.156	0.37	2.67276e-13	Endothelial	SPEN
1.16144e-17	-0.911744	0.174	0.401	3.45332e-13	Endothelial	CNKSR3
1.28887e-17	-1.02846	0.165	0.38	3.83221e-13	Endothelial	EFHD2
1.32256e-17	-0.720899	0.127	0.324	3.93237e-13	Endothelial	MXRA7
1.3693e-17	0.802444	0.826	0.864	4.07133e-13	Endothelial	RPL7
1.41701e-17	-0.878926	0.18	0.401	4.2132e-13	Endothelial	TRIB1
1.46289e-17	-3.19205	0.017	0.117	4.3496e-13	Endothelial	PPM1L
1.47539e-17	-1.11324	0.144	0.355	4.38678e-13	Endothelial	AAED1
1.52028e-17	-1.07622	0.115	0.306	4.52024e-13	Endothelial	TBC1D9
1.58538e-17	-1.36636	0.042	0.179	4.71381e-13	Endothelial	ZNF92
1.5999e-17	-0.928885	0.095	0.281	4.75699e-13	Endothelial	KLF11
1.75458e-17	-1.6951	0.059	0.21	5.2169e-13	Endothelial	LRIG3
1.75858e-17	-0.959528	0.196	0.423	5.22878e-13	Endothelial	TANC1
1.84088e-17	-1.31751	0.059	0.213	5.47349e-13	Endothelial	PAXBP1
1.84395e-17	-1.07536	0.052	0.198	5.48261e-13	Endothelial	YRDC
1.92983e-17	-1.89096	0.036	0.164	5.73797e-13	Endothelial	BRD1
2.13833e-17	-0.540155	0.42	0.676	6.3579e-13	Endothelial	NEDD9
2.14279e-17	-0.530113	0.073	0.241	6.37117e-13	Endothelial	UBE2M
3.01934e-17	-1.60935	0.071	0.228	8.97739e-13	Endothelial	ADAMTS7
3.22956e-17	-0.703904	0.311	0.565	9.60245e-13	Endothelial	DOCK9
3.36262e-17	-1.3185	0.085	0.256	9.99809e-13	Endothelial	ACKR3
4.04046e-17	-0.877797	0.12	0.318	1.20135e-12	Endothelial	EXOC5
4.34679e-17	-0.882219	0.159	0.37	1.29243e-12	Endothelial	DIAPH1
4.45307e-17	-0.794388	0.229	0.463	1.32403e-12	Endothelial	DPYSL3
4.79006e-17	-1.60625	0.077	0.238	1.42423e-12	Endothelial	BCL2L11
5.17403e-17	-0.94554	0.161	0.373	1.53839e-12	Endothelial	PEAK1
5.36593e-17	-0.38694	0.4	0.667	1.59545e-12	Endothelial	CLIC4
5.77502e-17	-0.94558	0.196	0.423	1.71709e-12	Endothelial	RABGGTB
5.95259e-17	-1.56915	0.085	0.253	1.76988e-12	Endothelial	FHOD1
6.00899e-17	-0.873385	0.148	0.355	1.78665e-12	Endothelial	TNXB
6.14537e-17	-1.2962	0.112	0.296	1.8272e-12	Endothelial	PIAS2
7.38488e-17	-0.937481	0.192	0.414	2.19575e-12	Endothelial	SNHG15
7.42251e-17	-1.09231	0.131	0.327	2.20693e-12	Endothelial	RAPGEF4
7.48291e-17	-0.99153	0.118	0.306	2.22489e-12	Endothelial	TLE4
7.77368e-17	-0.703657	0.304	0.552	2.31135e-12	Endothelial	PLEC
7.89543e-17	-0.791488	0.211	0.435	2.34755e-12	Endothelial	RNF19A
7.96802e-17	-1.34259	0.055	0.198	2.36913e-12	Endothelial	MAP1LC3B2
8.2826e-17	-0.891992	0.242	0.478	2.46267e-12	Endothelial	ITPRIP
9.07526e-17	-1.86832	0.048	0.185	2.69835e-12	Endothelial	ITGA10
9.86287e-17	0.514181	0.992	0.994	2.93253e-12	Endothelial	MALAT1
1.07239e-16	-1.1615	0.082	0.247	3.18854e-12	Endothelial	MAFK
1.12208e-16	0.644941	0.916	0.966	3.33629e-12	Endothelial	H3F3B
1.29207e-16	-0.572488	0.175	0.392	3.8417e-12	Endothelial	DUSP5
1.39173e-16	-0.980403	0.108	0.293	4.13802e-12	Endothelial	FBXO11
1.48225e-16	-0.670414	0.216	0.451	4.40719e-12	Endothelial	CLDN15
1.53437e-16	-0.827981	0.113	0.302	4.56215e-12	Endothelial	JOSD1
1.63852e-16	-2.32446	0.032	0.148	4.87181e-12	Endothelial	EDIL3
1.79083e-16	-0.696944	0.232	0.466	5.32468e-12	Endothelial	SLC25A37
2.18045e-16	-0.86187	0.122	0.315	6.48314e-12	Endothelial	STK38L
2.27069e-16	0.671935	0.887	0.951	6.75145e-12	Endothelial	RPL21
2.27242e-16	-0.704908	0.179	0.398	6.75658e-12	Endothelial	TAOK2
2.39136e-16	-1.08691	0.052	0.194	7.11023e-12	Endothelial	GOLGA8A
2.49734e-16	-0.781836	0.276	0.522	7.42534e-12	Endothelial	MAP1LC3A
2.61854e-16	-0.618638	0.218	0.444	7.78572e-12	Endothelial	MLLT4
2.63642e-16	-1.96826	0.016	0.111	7.83888e-12	Endothelial	FAM102B
2.78241e-16	-2.08265	0.041	0.167	8.27293e-12	Endothelial	ZNF407
2.84069e-16	-0.667855	0.133	0.333	8.44621e-12	Endothelial	ESYT2
2.9303e-16	-1.19582	0.056	0.201	8.71267e-12	Endothelial	TP53BP2
3.10083e-16	-0.693934	0.135	0.327	9.21969e-12	Endothelial	CPEB4
3.18452e-16	-0.666464	0.305	0.562	9.46853e-12	Endothelial	PIK3C2A
3.2058e-16	-0.815081	0.164	0.373	9.53179e-12	Endothelial	BGN
3.21795e-16	-0.748717	0.148	0.352	9.56793e-12	Endothelial	SETD2
3.33473e-16	-2.07634	0.042	0.17	9.91516e-12	Endothelial	KLHL21
3.7416e-16	-7.02309	0.001	0.056	1.11249e-11	Endothelial	FAM171A2
3.8267e-16	-2.47743	0.031	0.145	1.13779e-11	Endothelial	CH507-42P11.8
3.88013e-16	-0.937937	0.094	0.269	1.15368e-11	Endothelial	RLIM
3.88883e-16	-0.635588	0.25	0.494	1.15626e-11	Endothelial	RALGAPA2
4.28981e-16	-1.13779	0.1	0.275	1.27549e-11	Endothelial	FAM171B
4.66753e-16	-0.976972	0.143	0.336	1.3878e-11	Endothelial	ZFYVE16
4.89431e-16	-0.432937	0.468	0.719	1.45523e-11	Endothelial	HNRNPU
6.40397e-16	-0.483384	0.226	0.463	1.90409e-11	Endothelial	LAMB2
6.49218e-16	-0.613412	0.41	0.654	1.93032e-11	Endothelial	MACF1
6.62657e-16	-1.59687	0.054	0.191	1.97028e-11	Endothelial	MXD1
6.69087e-16	-0.978172	0.155	0.352	1.9894e-11	Endothelial	PDE4D
6.75138e-16	-1.64966	0.066	0.216	2.00739e-11	Endothelial	TLK2
6.83065e-16	-1.55933	0.109	0.281	2.03096e-11	Endothelial	KIAA1147
7.82574e-16	-0.815161	0.037	0.16	2.32683e-11	Endothelial	ATP8B2
8.61932e-16	-0.453183	0.514	0.809	2.56278e-11	Endothelial	WSB1
9.28087e-16	-0.888429	0.173	0.377	2.75948e-11	Endothelial	PPP1R15B
9.32315e-16	-1.30184	0.076	0.231	2.77205e-11	Endothelial	KDM1A
1.07092e-15	-0.922486	0.221	0.448	3.18416e-11	Endothelial	GNPTG
1.09295e-15	-0.699713	0.276	0.519	3.24968e-11	Endothelial	CTGF
1.10276e-15	-0.802581	0.153	0.346	3.27885e-11	Endothelial	FOXC1
1.18646e-15	-0.634277	0.112	0.29	3.5277e-11	Endothelial	TTYH3
1.20331e-15	-1.08623	0.126	0.309	3.5778e-11	Endothelial	ZNF451
1.24122e-15	-2.04492	0.005	0.074	3.69052e-11	Endothelial	RGPD5
1.29241e-15	-0.793391	0.148	0.349	3.84273e-11	Endothelial	MZT2A
1.30527e-15	-2.60236	0.024	0.127	3.88097e-11	Endothelial	PLCL1
1.45937e-15	-0.428445	0.384	0.664	4.33915e-11	Endothelial	TIE1
1.53601e-15	-0.346389	0.53	0.784	4.56702e-11	Endothelial	MSN
1.58556e-15	-1.5197	0.048	0.179	4.71435e-11	Endothelial	OTULIN
1.68824e-15	-0.311982	0.519	0.799	5.01964e-11	Endothelial	CD9
1.72221e-15	-0.812879	0.248	0.478	5.12064e-11	Endothelial	ATP2B1
1.91949e-15	-0.469091	0.482	0.71	5.70721e-11	Endothelial	PCBP1
2.00122e-15	-0.558236	0.215	0.438	5.95021e-11	Endothelial	KIFC3
2.24117e-15	-0.704178	0.183	0.395	6.66368e-11	Endothelial	VPS13C
2.46089e-15	-0.967286	0.11	0.284	7.31697e-11	Endothelial	SMURF2
2.48795e-15	-0.775213	0.228	0.448	7.39743e-11	Endothelial	NUMB
2.58027e-15	-0.703041	0.336	0.565	7.67191e-11	Endothelial	SPAG9
2.69818e-15	-0.636705	0.319	0.543	8.02251e-11	Endothelial	ABL2
2.70197e-15	-0.651262	0.194	0.41	8.03378e-11	Endothelial	MMP14
3.11724e-15	-0.866186	0.151	0.349	9.26848e-11	Endothelial	NT5E
3.30009e-15	-0.965298	0.08	0.238	9.81216e-11	Endothelial	DDHD1
3.31542e-15	-1.83238	0.037	0.154	9.85773e-11	Endothelial	EPS8L1
4.11166e-15	-1.23938	0.084	0.241	1.22252e-10	Endothelial	EXT1
4.12064e-15	-1.01248	0.179	0.38	1.22519e-10	Endothelial	CEP170
4.14808e-15	-1.02011	0.128	0.309	1.23335e-10	Endothelial	MTSS1
4.25103e-15	-0.966203	0.13	0.318	1.26396e-10	Endothelial	EGR3
4.27358e-15	-0.57992	0.232	0.448	1.27066e-10	Endothelial	IER5
4.436e-15	-0.92242	0.155	0.349	1.31896e-10	Endothelial	PLEKHO1
4.58431e-15	-0.856225	0.12	0.296	1.36305e-10	Endothelial	LYN
4.58651e-15	-0.554133	0.34	0.583	1.36371e-10	Endothelial	ENTPD1
4.59881e-15	-0.882931	0.129	0.315	1.36736e-10	Endothelial	OTUD4
5.18038e-15	-0.603168	0.309	0.543	1.54028e-10	Endothelial	GJA1
5.38009e-15	0.587512	0.927	0.929	1.59966e-10	Endothelial	CD74
5.48908e-15	-1.4889	0.081	0.231	1.63207e-10	Endothelial	FOSL1
5.91067e-15	-0.456344	0.206	0.426	1.75742e-10	Endothelial	HAPLN3
6.08733e-15	-2.04038	0.014	0.099	1.80995e-10	Endothelial	LINC00685
6.16242e-15	-0.598378	0.178	0.386	1.83227e-10	Endothelial	ITGB4
6.36637e-15	-0.996832	0.116	0.293	1.89291e-10	Endothelial	KIF1B
6.79058e-15	0.415774	0.966	1	2.01904e-10	Endothelial	TMSB4X
6.86171e-15	-0.461879	0.179	0.389	2.04019e-10	Endothelial	TRIM28
7.28465e-15	-0.686281	0.151	0.349	2.16594e-10	Endothelial	PER1
7.37476e-15	-0.546069	0.343	0.583	2.19274e-10	Endothelial	ZNF207
7.53624e-15	-0.723248	0.206	0.417	2.24075e-10	Endothelial	ABHD17A
7.56072e-15	-1.34305	0.046	0.173	2.24803e-10	Endothelial	RASSF9
8.66957e-15	-1.74655	0.042	0.164	2.57772e-10	Endothelial	USP13
8.82415e-15	-1.19079	0.044	0.167	2.62369e-10	Endothelial	RP11-488L18.10
8.89233e-15	-0.680287	0.253	0.475	2.64396e-10	Endothelial	AMD1
9.15988e-15	-0.722675	0.213	0.432	2.72351e-10	Endothelial	LUC7L
9.24904e-15	-0.844975	0.19	0.389	2.75002e-10	Endothelial	TSC22D2
9.33968e-15	-0.774032	0.086	0.244	2.77697e-10	Endothelial	FEM1C
9.75218e-15	-0.947687	0.092	0.253	2.89961e-10	Endothelial	ING1
1.02014e-14	-0.96682	0.141	0.321	3.03318e-10	Endothelial	EVA1B
1.07712e-14	-2.30634	0.016	0.102	3.2026e-10	Endothelial	NDUFV2-AS1
1.12877e-14	-0.842349	0.109	0.281	3.35618e-10	Endothelial	RNPEPL1
1.15769e-14	-0.95908	0.079	0.231	3.44216e-10	Endothelial	ZBTB1
1.18762e-14	-1.93593	0.024	0.123	3.53115e-10	Endothelial	GABBR1
1.20228e-14	0.34949	0.948	0.997	3.57472e-10	Endothelial	EEF1A1
1.25872e-14	-0.594566	0.213	0.426	3.74254e-10	Endothelial	JAG2
1.27397e-14	-0.88132	0.117	0.29	3.78789e-10	Endothelial	SBNO2
1.34652e-14	-0.739014	0.268	0.485	4.00362e-10	Endothelial	YPEL2
1.37823e-14	-0.674093	0.197	0.404	4.09789e-10	Endothelial	VEZT
1.4017e-14	-1.10696	0.078	0.228	4.16768e-10	Endothelial	ZDHHC5
1.44033e-14	-0.590186	0.29	0.519	4.28252e-10	Endothelial	RAPGEF5
1.44626e-14	-1.62977	0.035	0.148	4.30017e-10	Endothelial	ZBTB2
1.51072e-14	-1.38257	0.043	0.164	4.49183e-10	Endothelial	GLIS3
1.57604e-14	-0.674882	0.237	0.457	4.68604e-10	Endothelial	DST
1.58141e-14	-0.445569	0.26	0.488	4.70199e-10	Endothelial	LAMA5
1.69917e-14	-0.545959	0.235	0.466	5.05215e-10	Endothelial	JAG1
1.70279e-14	-0.47875	0.425	0.676	5.06289e-10	Endothelial	SF1
1.73963e-14	-0.993873	0.08	0.231	5.17243e-10	Endothelial	RGS2
1.93965e-14	-0.39517	0.419	0.682	5.76717e-10	Endothelial	ECE1
1.9571e-14	-0.66481	0.169	0.367	5.81904e-10	Endothelial	RBM5
1.99799e-14	-0.917897	0.169	0.364	5.94064e-10	Endothelial	ARHGEF3
2.0355e-14	-0.403991	0.464	0.713	6.05214e-10	Endothelial	ADAMTS1
2.03557e-14	-0.538821	0.302	0.534	6.05236e-10	Endothelial	PTBP1
2.11602e-14	-0.934654	0.149	0.336	6.29156e-10	Endothelial	MAZ
2.20855e-14	-0.778809	0.178	0.377	6.56669e-10	Endothelial	DAPK3
2.31124e-14	-0.477758	0.149	0.34	6.87201e-10	Endothelial	KDM2A
2.44016e-14	-1.63015	0.082	0.228	7.25532e-10	Endothelial	IQCJ-SCHIP1
2.453e-14	-0.954044	0.11	0.278	7.29349e-10	Endothelial	RLF
2.47985e-14	-0.481524	0.294	0.522	7.37334e-10	Endothelial	YPEL5
2.7047e-14	0.451057	0.97	1	8.04189e-10	Endothelial	PTMA
2.88436e-14	-0.451802	0.309	0.546	8.57608e-10	Endothelial	ANKRD10
2.88457e-14	-2.30484	0.016	0.102	8.5767e-10	Endothelial	NOVA1
2.90573e-14	-1.1497	0.123	0.293	8.6396e-10	Endothelial	FAM214A
3.09055e-14	-0.704322	0.256	0.475	9.18914e-10	Endothelial	KLF9
3.27989e-14	-0.668552	0.349	0.568	9.75209e-10	Endothelial	PLK2
3.28569e-14	-1.00222	0.065	0.204	9.76935e-10	Endothelial	SLC30A1
3.53658e-14	-1.85124	0.014	0.096	1.05153e-09	Endothelial	GJC2
3.56627e-14	-0.821766	0.184	0.386	1.06036e-09	Endothelial	MAP2K3
3.84389e-14	-0.831156	0.183	0.38	1.1429e-09	Endothelial	AGRN
3.94114e-14	-1.38819	0.072	0.216	1.17182e-09	Endothelial	FAM160B2
3.96751e-14	-0.798833	0.191	0.386	1.17966e-09	Endothelial	USP34
3.97087e-14	-0.355115	0.522	0.79	1.18066e-09	Endothelial	SLC2A3
4.07039e-14	-1.761	0.016	0.102	1.21025e-09	Endothelial	SPRY4-IT1
4.29847e-14	-1.06709	0.073	0.216	1.27806e-09	Endothelial	SOS2
4.33454e-14	0.505024	0.946	0.994	1.28879e-09	Endothelial	RPL34
4.4689e-14	-0.89301	0.112	0.278	1.32874e-09	Endothelial	PFKFB3
5.03159e-14	0.538352	0.879	0.935	1.49604e-09	Endothelial	SPARCL1
5.09761e-14	-0.630642	0.135	0.318	1.51567e-09	Endothelial	FAM171A1
5.16056e-14	-0.621463	0.218	0.426	1.53439e-09	Endothelial	FBN1
5.22744e-14	-0.365246	0.519	0.781	1.55427e-09	Endothelial	HNRNPDL
5.23866e-14	0.430467	0.836	0.963	1.55761e-09	Endothelial	HLA-E
5.27602e-14	-0.896252	0.106	0.272	1.56872e-09	Endothelial	PPIP5K2
5.32683e-14	-0.785396	0.079	0.228	1.58383e-09	Endothelial	STXBP3
5.56244e-14	-3.16862	0.002	0.056	1.65388e-09	Endothelial	MAFA
5.70301e-14	-1.04432	0.113	0.281	1.69568e-09	Endothelial	CREBZF
6.45492e-14	-0.412871	0.331	0.583	1.91924e-09	Endothelial	NBEAL1
7.20733e-14	-1.13472	0.121	0.29	2.14295e-09	Endothelial	PLEKHO2
7.90641e-14	-1.11646	0.052	0.179	2.35081e-09	Endothelial	CSAD
8.0608e-14	-0.811758	0.158	0.343	2.39672e-09	Endothelial	STT3B
8.1264e-14	-1.60045	0.074	0.216	2.41622e-09	Endothelial	PACS1
8.14664e-14	-0.559432	0.217	0.426	2.42224e-09	Endothelial	SMG1
8.44954e-14	-1.62607	0.052	0.176	2.5123e-09	Endothelial	ZBTB17
8.76465e-14	-0.735708	0.108	0.275	2.60599e-09	Endothelial	BRD7
9.09902e-14	-0.809968	0.209	0.417	2.70541e-09	Endothelial	DOCK6
9.18119e-14	-0.954302	0.126	0.296	2.72984e-09	Endothelial	GPATCH2
9.27134e-14	-1.35564	0.087	0.235	2.75665e-09	Endothelial	MAFB
9.3942e-14	-0.751699	0.119	0.287	2.79318e-09	Endothelial	JAM3
9.94566e-14	-0.770014	0.144	0.327	2.95714e-09	Endothelial	EIF3B
1.00116e-13	-0.391802	0.363	0.605	2.97676e-09	Endothelial	MCAM
1.02991e-13	-0.491346	0.352	0.605	3.06224e-09	Endothelial	SIGIRR
1.05603e-13	-0.859662	0.107	0.272	3.13988e-09	Endothelial	WLS
1.07657e-13	-0.665422	0.197	0.398	3.20096e-09	Endothelial	HSPA4
1.08909e-13	-0.541232	0.287	0.525	3.2382e-09	Endothelial	PMP22
1.1134e-13	-1.1528	0.053	0.179	3.31046e-09	Endothelial	RFX2
1.11612e-13	-0.808216	0.136	0.309	3.31855e-09	Endothelial	ERAP2
1.12289e-13	-0.431185	0.364	0.611	3.3387e-09	Endothelial	TUBB6
1.14889e-13	-0.794228	0.209	0.404	3.416e-09	Endothelial	ZFAND2A
1.21965e-13	-0.894022	0.105	0.269	3.62637e-09	Endothelial	IKBKB
1.22311e-13	-1.29627	0.034	0.139	3.63669e-09	Endothelial	ANKRD9
1.22966e-13	-1.18467	0.064	0.198	3.65614e-09	Endothelial	DUS1L
1.26817e-13	-1.7635	0.009	0.077	3.77065e-09	Endothelial	COL23A1
1.26822e-13	-0.738438	0.165	0.355	3.77079e-09	Endothelial	DOCK1
1.28348e-13	-0.617344	0.176	0.37	3.81618e-09	Endothelial	MBTPS1
1.28739e-13	-0.644113	0.298	0.537	3.82778e-09	Endothelial	TNS2
1.35253e-13	-0.556474	0.31	0.549	4.02149e-09	Endothelial	TGFB1
1.37877e-13	-0.774434	0.172	0.367	4.0995e-09	Endothelial	CHD2
1.40296e-13	-0.685868	0.179	0.373	4.17142e-09	Endothelial	TCIRG1
1.4077e-13	-0.758802	0.156	0.343	4.18552e-09	Endothelial	ADGRL2
1.44164e-13	-0.989788	0.117	0.287	4.28643e-09	Endothelial	SLC4A7
1.45235e-13	-1.93302	0.053	0.176	4.31827e-09	Endothelial	ALPK3
1.46193e-13	-0.915948	0.094	0.247	4.34677e-09	Endothelial	TNK2
1.49882e-13	-0.787627	0.109	0.275	4.45645e-09	Endothelial	USP12
1.50332e-13	-1.72068	0.038	0.148	4.46982e-09	Endothelial	GSTT2B
1.54491e-13	-0.883402	0.09	0.241	4.59349e-09	Endothelial	ZBTB10
1.57054e-13	-0.440778	0.347	0.596	4.66969e-09	Endothelial	MYCT1
1.64378e-13	-0.645692	0.279	0.488	4.88746e-09	Endothelial	IFRD1
1.69431e-13	-0.870963	0.122	0.29	5.03769e-09	Endothelial	MAML2
1.74939e-13	-0.743404	0.237	0.441	5.20147e-09	Endothelial	TGFBR3
1.79915e-13	-0.240545	0.486	0.719	5.3494e-09	Endothelial	ATP1A1
1.95671e-13	-0.612537	0.151	0.33	5.8179e-09	Endothelial	CREBRF
2.00311e-13	-0.324532	0.622	0.926	5.95584e-09	Endothelial	NPDC1
2.05183e-13	-0.823545	0.073	0.216	6.1007e-09	Endothelial	MFSD6
2.17371e-13	-1.08075	0.091	0.241	6.4631e-09	Endothelial	PANK3
2.17879e-13	-0.522574	0.307	0.528	6.47819e-09	Endothelial	CAPNS1
2.18667e-13	-1.11418	0.154	0.336	6.50162e-09	Endothelial	STARD13
2.20633e-13	-0.511554	0.237	0.451	6.5601e-09	Endothelial	AHSA1
2.47651e-13	-0.810905	0.101	0.256	7.3634e-09	Endothelial	MDFIC
2.49212e-13	-0.282049	0.614	0.88	7.40983e-09	Endothelial	GNG5
2.57259e-13	-0.491085	0.247	0.451	7.64909e-09	Endothelial	SKIL
2.58523e-13	-1.31989	0.046	0.164	7.68667e-09	Endothelial	IFT88
2.71382e-13	0.894741	0.674	0.512	8.06901e-09	Endothelial	HLA-DRB5
2.76238e-13	-0.557112	0.261	0.469	8.21338e-09	Endothelial	UFM1
2.81156e-13	-0.895135	0.154	0.333	8.3596e-09	Endothelial	ALG13
2.91923e-13	-0.653233	0.301	0.512	8.67974e-09	Endothelial	AHR
2.94771e-13	-1.12552	0.062	0.191	8.76443e-09	Endothelial	PDGFA
3.11123e-13	-0.376198	0.354	0.583	9.25061e-09	Endothelial	ETS1
3.32381e-13	-0.695828	0.105	0.265	9.88268e-09	Endothelial	SENP7
3.36694e-13	-0.497118	0.213	0.423	1.00109e-08	Endothelial	MGEA5
3.62793e-13	0.442465	0.923	0.997	1.07869e-08	Endothelial	RPL3
3.71875e-13	-0.659479	0.09	0.241	1.10569e-08	Endothelial	DEDD2
3.76506e-13	-0.901884	0.098	0.253	1.11947e-08	Endothelial	MGAT4B
3.77062e-13	-0.406833	0.505	0.725	1.12112e-08	Endothelial	DDX17
3.81799e-13	-0.528908	0.338	0.568	1.1352e-08	Endothelial	DYNC1H1
3.9628e-13	-0.773406	0.173	0.355	1.17826e-08	Endothelial	TNFRSF10B
4.01666e-13	-0.636414	0.077	0.219	1.19427e-08	Endothelial	CCDC80
4.05681e-13	-1.97407	0.034	0.136	1.20621e-08	Endothelial	TRAF3IP1
4.12473e-13	-1.2241	0.042	0.154	1.22641e-08	Endothelial	CACNA1C
4.53931e-13	-0.902354	0.151	0.33	1.34967e-08	Endothelial	DGKH
4.60455e-13	-1.17419	0.066	0.198	1.36907e-08	Endothelial	DMWD
4.74477e-13	-1.27097	0.026	0.12	1.41076e-08	Endothelial	IGHG4
4.75393e-13	-0.866957	0.082	0.225	1.41349e-08	Endothelial	AHSA2
4.75779e-13	-1.02228	0.091	0.241	1.41463e-08	Endothelial	GCH1
4.80805e-13	-1.1808	0.053	0.176	1.42958e-08	Endothelial	EPC2
4.8877e-13	-0.833425	0.22	0.417	1.45326e-08	Endothelial	CBLB
4.89855e-13	-0.91948	0.121	0.287	1.45649e-08	Endothelial	TMEM263
4.90678e-13	-2.05181	0.015	0.093	1.45893e-08	Endothelial	CRTAC1
5.05776e-13	-1.62958	0.038	0.145	1.50382e-08	Endothelial	HEATR5B
5.08265e-13	-0.70883	0.228	0.423	1.51122e-08	Endothelial	NUFIP2
5.18725e-13	-0.54155	0.297	0.528	1.54232e-08	Endothelial	GRAMD1A
5.1919e-13	-0.854309	0.172	0.355	1.54371e-08	Endothelial	LOXL2
5.2001e-13	-1.86402	0.032	0.133	1.54615e-08	Endothelial	ZNF254
5.31147e-13	-0.599423	0.333	0.559	1.57926e-08	Endothelial	VGLL4
5.41579e-13	-0.743773	0.292	0.512	1.61028e-08	Endothelial	MYO1E
5.53226e-13	-1.23056	0.081	0.222	1.64491e-08	Endothelial	RUFY2
5.66637e-13	-1.24476	0.025	0.117	1.68478e-08	Endothelial	TRAPPC10
5.67913e-13	-0.413995	0.334	0.568	1.68858e-08	Endothelial	SNRNP70
5.89837e-13	-0.62867	0.095	0.247	1.75376e-08	Endothelial	FBXO34
5.94996e-13	-0.94514	0.091	0.238	1.7691e-08	Endothelial	MYO5A
5.95052e-13	-0.607487	0.322	0.562	1.76927e-08	Endothelial	SOX17
6.04053e-13	-0.313353	0.208	0.417	1.79603e-08	Endothelial	CCNL2
6.07118e-13	-0.550322	0.299	0.512	1.80514e-08	Endothelial	PRPF4B
6.14695e-13	-0.986097	0.037	0.145	1.82767e-08	Endothelial	VEGFB
6.29663e-13	-1.70358	0.028	0.123	1.87218e-08	Endothelial	PROSER2
6.3189e-13	-1.56773	0.043	0.154	1.8788e-08	Endothelial	TPO
6.3593e-13	-0.655036	0.17	0.358	1.89081e-08	Endothelial	ATP8B1
6.41621e-13	-1.00374	0.123	0.29	1.90773e-08	Endothelial	STK19
6.52838e-13	-1.95598	0.042	0.151	1.94108e-08	Endothelial	COL13A1
6.56157e-13	-1.1363	0.058	0.182	1.95095e-08	Endothelial	VCPIP1
6.60421e-13	-0.97691	0.107	0.259	1.96363e-08	Endothelial	CDC42EP5
6.65307e-13	-0.49451	0.391	0.617	1.97816e-08	Endothelial	SNHG8
6.72174e-13	-0.949731	0.126	0.287	1.99857e-08	Endothelial	FBXW7
6.73644e-13	-0.985807	0.068	0.201	2.00295e-08	Endothelial	ZDHHC8
6.74742e-13	-1.00856	0.129	0.296	2.00621e-08	Endothelial	NUP58
6.98799e-13	-1.13583	0.074	0.21	2.07774e-08	Endothelial	KIF13A
7.01584e-13	-0.202428	0.088	0.238	2.08602e-08	Endothelial	AMFR
7.10365e-13	-0.245331	0.369	0.623	2.11213e-08	Endothelial	ACTN1
7.59386e-13	-0.794929	0.1	0.253	2.25788e-08	Endothelial	GNA13
7.72047e-13	-0.678554	0.141	0.318	2.29553e-08	Endothelial	ATXN2L
7.86578e-13	-0.463882	0.454	0.728	2.33873e-08	Endothelial	ATP5D
8.18076e-13	-1.63067	0.055	0.176	2.43239e-08	Endothelial	MBD5
8.35235e-13	-0.695227	0.216	0.417	2.48341e-08	Endothelial	TPGS1
8.42968e-13	-1.22067	0.073	0.207	2.5064e-08	Endothelial	NR2F6
8.72329e-13	-0.209126	0.568	0.799	2.5937e-08	Endothelial	MCL1
8.90184e-13	-0.959473	0.08	0.219	2.64678e-08	Endothelial	HRAS
9.53566e-13	0.79696	0.856	0.895	2.83524e-08	Endothelial	UBB
9.92411e-13	-1.57115	0.028	0.123	2.95074e-08	Endothelial	RASGEF1B
1.02216e-12	-0.653002	0.13	0.299	3.03918e-08	Endothelial	CCDC3
1.06169e-12	-0.623567	0.192	0.392	3.15672e-08	Endothelial	CPD
1.13564e-12	-1.44052	0.03	0.127	3.37661e-08	Endothelial	RP11-736K20.5
1.18462e-12	-0.41397	0.428	0.673	3.52223e-08	Endothelial	NRP1
1.25142e-12	-0.93479	0.163	0.34	3.72084e-08	Endothelial	NSD1
1.28369e-12	-0.28421	0.41	0.648	3.8168e-08	Endothelial	CTNNA1
1.30081e-12	-1.98022	0.029	0.123	3.8677e-08	Endothelial	KBTBD7
1.30552e-12	-1.11859	0.13	0.293	3.88172e-08	Endothelial	CYHR1
1.32593e-12	-1.01518	0.093	0.238	3.94238e-08	Endothelial	SIK2
1.33794e-12	-1.14349	0.064	0.191	3.97811e-08	Endothelial	SIRT1
1.39011e-12	-4.78968	0.001	0.043	4.1332e-08	Endothelial	RP11-11M20.4
1.44754e-12	-0.614492	0.226	0.423	4.30398e-08	Endothelial	MAP3K8
1.47681e-12	-1.36114	0.056	0.176	4.391e-08	Endothelial	MAF
1.48626e-12	-0.343743	0.47	0.735	4.4191e-08	Endothelial	HMGN1
1.51437e-12	-0.85382	0.027	0.12	4.50267e-08	Endothelial	ENDOG
1.60428e-12	-0.796915	0.159	0.34	4.77e-08	Endothelial	BCR
1.63183e-12	-0.849337	0.198	0.367	4.85192e-08	Endothelial	FKBP1C
1.71455e-12	-0.442176	0.347	0.571	5.09786e-08	Endothelial	HP1BP3
1.73386e-12	-0.95486	0.105	0.256	5.1553e-08	Endothelial	ARHGAP21
1.77452e-12	-1.06775	0.085	0.222	5.27617e-08	Endothelial	NRARP
1.80742e-12	-1.05851	0.116	0.272	5.37399e-08	Endothelial	KITLG
1.89118e-12	-0.604503	0.198	0.392	5.62304e-08	Endothelial	RNMT
1.91104e-12	-0.302772	0.326	0.552	5.68208e-08	Endothelial	GPBP1
1.91416e-12	-0.656389	0.141	0.312	5.69137e-08	Endothelial	BTBD7
1.95266e-12	-1.01208	0.117	0.272	5.80584e-08	Endothelial	SLC12A2
2.0099e-12	-0.386165	0.319	0.54	5.97604e-08	Endothelial	SULF2
2.07191e-12	-0.480877	0.344	0.565	6.1604e-08	Endothelial	TAF1D
2.15841e-12	-0.676407	0.127	0.29	6.41761e-08	Endothelial	GAA
2.16993e-12	-0.634774	0.175	0.352	6.45186e-08	Endothelial	KPNA4
2.27882e-12	-1.0406	0.091	0.235	6.77561e-08	Endothelial	TP53I13
2.28001e-12	-0.300096	0.365	0.596	6.77916e-08	Endothelial	FOSL2
2.28038e-12	-2.03988	0.034	0.133	6.78025e-08	Endothelial	P3H2
2.28516e-12	-0.254243	0.454	0.691	6.79445e-08	Endothelial	CLEC2B
2.29048e-12	-2.84444	0.005	0.062	6.81029e-08	Endothelial	PTPN5
2.30037e-12	-0.63783	0.005	0.062	6.8397e-08	Endothelial	ZFPM1
2.30937e-12	-4.22729	0.005	0.059	6.86644e-08	Endothelial	FAM19A5
2.33488e-12	-1.48086	0.09	0.228	6.9423e-08	Endothelial	RAB3GAP2
2.35368e-12	-0.282795	0.611	0.87	6.99818e-08	Endothelial	TPM4
2.38764e-12	-0.481438	0.173	0.361	7.09916e-08	Endothelial	FZD6
2.52758e-12	-0.577304	0.139	0.309	7.51525e-08	Endothelial	ASXL1
2.58286e-12	-0.731476	0.102	0.253	7.67962e-08	Endothelial	HIPK1
2.6778e-12	-0.473965	0.311	0.528	7.9619e-08	Endothelial	PREX2
2.77226e-12	-1.16055	0.073	0.204	8.24276e-08	Endothelial	C7
2.79291e-12	-0.825253	0.19	0.37	8.30415e-08	Endothelial	PTPRG
2.82415e-12	-0.323433	0.323	0.546	8.39704e-08	Endothelial	CLK1
2.83274e-12	-0.95926	0.101	0.25	8.42259e-08	Endothelial	PLXNB2
2.87954e-12	-1.45413	0.04	0.145	8.56175e-08	Endothelial	PTK7
2.8855e-12	-0.536188	0.211	0.401	8.57944e-08	Endothelial	MPRIP
2.89672e-12	-0.875297	0.062	0.185	8.6128e-08	Endothelial	PHF10
2.95452e-12	-0.544239	0.349	0.559	8.78466e-08	Endothelial	DLC1
2.9865e-12	-0.933636	0.123	0.281	8.87976e-08	Endothelial	TRIO
3.06175e-12	-0.50785	0.093	0.241	9.10349e-08	Endothelial	CCDC14
3.09763e-12	-0.45362	0.067	0.198	9.21019e-08	Endothelial	SYNE3
3.09931e-12	-0.871733	0.17	0.349	9.21516e-08	Endothelial	PHYKPL
3.28163e-12	-1.14874	0.095	0.241	9.75727e-08	Endothelial	BICD1
3.28867e-12	-2.18569	0.003	0.052	9.77821e-08	Endothelial	HES2
3.3695e-12	-0.578141	0.206	0.389	1.00185e-07	Endothelial	H1FX
3.43519e-12	-1.02598	0.099	0.247	1.02138e-07	Endothelial	EPB41L3
3.44893e-12	-0.884542	0.257	0.444	1.02547e-07	Endothelial	CHIC2
3.45476e-12	-0.55176	0.163	0.34	1.0272e-07	Endothelial	ARHGAP23
3.45889e-12	-1.61676	0.075	0.204	1.02843e-07	Endothelial	HMOX1
3.46132e-12	-1.34129	0.066	0.191	1.02915e-07	Endothelial	ELL2
3.47327e-12	-0.953233	0.15	0.318	1.03271e-07	Endothelial	CSNK1G3
3.78327e-12	-1.97799	0.012	0.08	1.12488e-07	Endothelial	ZMYND19
3.89786e-12	-0.677656	0.311	0.522	1.15895e-07	Endothelial	RHOJ
3.93044e-12	-0.234689	0.551	0.836	1.16864e-07	Endothelial	SPRY1
3.98575e-12	-1.74892	0.012	0.08	1.18508e-07	Endothelial	RP11-473M20.16
4.00159e-12	-0.627247	0.203	0.389	1.18979e-07	Endothelial	PJA2
4.13119e-12	-1.83202	0.026	0.114	1.22833e-07	Endothelial	ZNF117
4.15799e-12	-1.08024	0.034	0.133	1.2363e-07	Endothelial	EID2
4.18959e-12	-0.700643	0.112	0.269	1.24569e-07	Endothelial	TBK1
4.28713e-12	-0.527783	0.232	0.435	1.27469e-07	Endothelial	ARID5A
4.38928e-12	-0.841409	0.114	0.269	1.30507e-07	Endothelial	MIB1
4.55625e-12	-1.52037	0.051	0.164	1.35471e-07	Endothelial	ZNF384
4.92278e-12	-0.608318	0.037	0.139	1.46369e-07	Endothelial	ZBTB21
4.95473e-12	-1.25686	0.014	0.086	1.47319e-07	Endothelial	RP11-489E7.4
5.30638e-12	-0.598713	0.2	0.386	1.57774e-07	Endothelial	AKIRIN2
5.3751e-12	-0.238439	0.496	0.744	1.59818e-07	Endothelial	VAPA
5.38286e-12	-1.48545	0.037	0.139	1.60049e-07	Endothelial	RASSF8
5.40801e-12	-1.16168	0.037	0.139	1.60796e-07	Endothelial	SPRY2
5.70487e-12	-0.715408	0.039	0.142	1.69623e-07	Endothelial	HECTD2
5.80439e-12	-0.791273	0.225	0.423	1.72582e-07	Endothelial	FNBP1L
5.81147e-12	-0.484369	0.168	0.355	1.72793e-07	Endothelial	FNIP1
6.26199e-12	-0.717813	0.185	0.364	1.86188e-07	Endothelial	WDFY1
6.26689e-12	-0.950436	0.039	0.142	1.86333e-07	Endothelial	CEP162
6.29976e-12	-1.4696	0.011	0.077	1.87311e-07	Endothelial	RRAD
6.36178e-12	-0.946408	0.119	0.275	1.89155e-07	Endothelial	PPP4R1
6.38071e-12	-0.681498	0.184	0.367	1.89718e-07	Endothelial	AZIN1
6.49488e-12	-0.54182	0.196	0.38	1.93112e-07	Endothelial	C1orf52
6.54297e-12	-1.68206	0.023	0.108	1.94542e-07	Endothelial	DDX51
6.92334e-12	-0.337427	0.251	0.448	2.05852e-07	Endothelial	TM9SF3
6.96896e-12	-0.975752	0.072	0.201	2.07208e-07	Endothelial	VARS
7.15997e-12	-1.25882	0.07	0.194	2.12887e-07	Endothelial	MYO15B
7.24582e-12	-0.56891	0.261	0.463	2.1544e-07	Endothelial	GAS6
7.33344e-12	-0.405861	0.443	0.667	2.18045e-07	Endothelial	MTUS1
7.36031e-12	-0.67156	0.135	0.299	2.18844e-07	Endothelial	IPO5
7.4731e-12	-1.53164	0.025	0.111	2.22198e-07	Endothelial	CNTNAP3
7.73865e-12	-2.02566	0.025	0.111	2.30093e-07	Endothelial	RP11-73E17.2
7.98767e-12	-1.14532	0.046	0.154	2.37497e-07	Endothelial	SH3GLB2
8.24842e-12	-0.30119	0.101	0.253	2.4525e-07	Endothelial	MEX3C
8.30891e-12	-0.753195	0.126	0.284	2.47049e-07	Endothelial	FOXO1
8.35361e-12	-0.396951	0.331	0.531	2.48378e-07	Endothelial	SOX18
8.37739e-12	-0.421588	0.49	0.75	2.49085e-07	Endothelial	S100A13
8.64678e-12	-0.735752	0.071	0.198	2.57095e-07	Endothelial	SPSB1
8.67351e-12	-1.66866	0.048	0.154	2.57889e-07	Endothelial	IRAK2
8.68337e-12	-0.928313	0.072	0.201	2.58183e-07	Endothelial	ZDHHC21
8.75982e-12	-0.316739	0.498	0.735	2.60456e-07	Endothelial	IL6ST
8.82565e-12	-1.32979	0.044	0.151	2.62413e-07	Endothelial	MEDAG
9.09924e-12	-0.626194	0.186	0.37	2.70548e-07	Endothelial	NOS3
9.25093e-12	-1.2991	0.063	0.185	2.75058e-07	Endothelial	FLJ20021
9.53574e-12	-1.67914	0.039	0.139	2.83526e-07	Endothelial	KLHL15
9.87612e-12	-0.960652	0.106	0.25	2.93647e-07	Endothelial	SLC25A33
9.99445e-12	6.51172	0.14	0.006	2.97165e-07	Endothelial	IGKV4-1
1.00456e-11	-0.589183	0.197	0.38	2.98685e-07	Endothelial	TTC14
1.01075e-11	-0.901197	0.083	0.219	3.00527e-07	Endothelial	PPP2R1B
1.01339e-11	8.35429	0.129	0	3.01312e-07	Endothelial	IGKV1-5
1.02589e-11	-0.644137	0.131	0.287	3.05028e-07	Endothelial	MAP3K2
1.03152e-11	-0.400505	0.299	0.515	3.06701e-07	Endothelial	TRIOBP
1.05806e-11	-0.54852	0.055	0.173	3.14594e-07	Endothelial	ZBED6
1.06242e-11	-0.529114	0.32	0.534	3.15888e-07	Endothelial	CTNND1
1.0856e-11	-0.621402	0.307	0.509	3.22783e-07	Endothelial	LPP
1.08729e-11	-0.410691	0.315	0.537	3.23284e-07	Endothelial	PTPRM
1.09056e-11	0.471762	0.854	0.941	3.24258e-07	Endothelial	FTL
1.09335e-11	-1.10722	0.1	0.241	3.25086e-07	Endothelial	C5orf42
1.11633e-11	-0.793158	0.121	0.275	3.31917e-07	Endothelial	FCHSD2
1.14957e-11	-0.782181	0.088	0.225	3.41801e-07	Endothelial	STX2
1.1936e-11	-0.810008	0.076	0.207	3.54892e-07	Endothelial	INTS1
1.20721e-11	-0.685833	0.04	0.142	3.58939e-07	Endothelial	ZNF787
1.24372e-11	-1.18257	0.037	0.136	3.69796e-07	Endothelial	SERINC2
1.24809e-11	-0.897927	0.116	0.265	3.71095e-07	Endothelial	ARFGEF1
1.29076e-11	-0.531268	0.222	0.407	3.83783e-07	Endothelial	SNAI1
1.41779e-11	-0.966621	0.152	0.315	4.21553e-07	Endothelial	PIK3R1
1.43574e-11	-0.511495	0.247	0.448	4.2689e-07	Endothelial	PHLDA1
1.43877e-11	-0.475462	0.233	0.435	4.27791e-07	Endothelial	CDK17
1.44186e-11	-0.384426	0.173	0.355	4.28708e-07	Endothelial	PRKD3
1.46142e-11	-1.0319	0.045	0.151	4.34524e-07	Endothelial	ABCC4
1.49299e-11	-1.32962	0.09	0.225	4.43911e-07	Endothelial	KDM6A
1.50565e-11	-0.768974	0.158	0.324	4.47675e-07	Endothelial	CADPS2
1.52057e-11	-0.251891	0.708	0.92	4.52111e-07	Endothelial	S100A10
1.57036e-11	-0.615204	0.126	0.284	4.66915e-07	Endothelial	RAB3GAP1
1.57532e-11	-0.878652	0.048	0.157	4.68389e-07	Endothelial	ZCCHC14
1.62459e-11	-0.853608	0.185	0.364	4.83038e-07	Endothelial	TCF12
1.64164e-11	-0.692013	0.082	0.216	4.8811e-07	Endothelial	RNF103
1.68783e-11	-0.714155	0.164	0.336	5.01844e-07	Endothelial	VCAM1
1.71322e-11	-1.02215	0.032	0.123	5.09392e-07	Endothelial	RDH10
1.72174e-11	-0.474423	0.351	0.58	5.11926e-07	Endothelial	TXNDC17
1.75297e-11	-0.395179	0.341	0.556	5.21209e-07	Endothelial	DPP7
1.81832e-11	-0.7671	0.109	0.256	5.40642e-07	Endothelial	HDAC5
1.87894e-11	-1.00915	0.092	0.228	5.58666e-07	Endothelial	LINC00936
1.91093e-11	-0.535985	0.156	0.324	5.68177e-07	Endothelial	SH3TC1
1.91467e-11	-0.719865	0.094	0.235	5.69288e-07	Endothelial	PQLC1
2.05409e-11	-1.12984	0.039	0.139	6.10742e-07	Endothelial	SCN1B
2.06267e-11	-0.527316	0.176	0.352	6.13295e-07	Endothelial	ETNK1
2.10236e-11	-0.700029	0.257	0.451	6.25095e-07	Endothelial	PTK2
2.12813e-11	-0.518974	0.175	0.343	6.32758e-07	Endothelial	SEMA3F
2.13232e-11	-0.457386	0.107	0.253	6.34003e-07	Endothelial	ITPRIPL2
2.16501e-11	-0.850169	0.042	0.145	6.43723e-07	Endothelial	SDCCAG3
2.22061e-11	-0.434385	0.295	0.503	6.60255e-07	Endothelial	KLF10
2.22962e-11	-0.820855	0.091	0.231	6.62933e-07	Endothelial	SNX13
2.23876e-11	-0.502438	0.087	0.222	6.6565e-07	Endothelial	CUL2
2.24647e-11	-1.00018	0.159	0.324	6.67944e-07	Endothelial	RNASEK
2.26204e-11	-1.32776	0.034	0.127	6.72572e-07	Endothelial	TRIM23
2.34024e-11	-0.892841	0.099	0.241	6.95824e-07	Endothelial	HECA
2.37175e-11	-1.38235	0.106	0.244	7.05192e-07	Endothelial	NFATC2
2.37364e-11	-0.618635	0.19	0.37	7.05755e-07	Endothelial	CUX1
2.45392e-11	-1.39566	0.035	0.13	7.29623e-07	Endothelial	AVEN
2.45902e-11	-0.746351	0.102	0.244	7.31139e-07	Endothelial	KCMF1
2.50052e-11	-0.740273	0.209	0.392	7.4348e-07	Endothelial	PTBP3
2.52832e-11	-0.877486	0.11	0.256	7.51745e-07	Endothelial	CSNK1G2
2.54962e-11	-1.05515	0.043	0.145	7.58079e-07	Endothelial	TNRC18
2.67136e-11	-1.41657	0.038	0.136	7.94275e-07	Endothelial	CEP192
2.67828e-11	-0.831481	0.094	0.231	7.96333e-07	Endothelial	SCAF4
2.73135e-11	-1.03802	0.059	0.176	8.12114e-07	Endothelial	NPIPB5
2.75871e-11	-0.724565	0.23	0.41	8.20247e-07	Endothelial	SHROOM4
2.85454e-11	-1.4082	0.071	0.191	8.4874e-07	Endothelial	FARP1
2.91683e-11	-0.653908	0.205	0.386	8.67262e-07	Endothelial	AFAP1L1
2.9479e-11	-0.709956	0.206	0.389	8.76499e-07	Endothelial	MYOF
2.95066e-11	-0.462498	0.204	0.389	8.77319e-07	Endothelial	BIRC6
2.96639e-11	-0.46019	0.336	0.549	8.81997e-07	Endothelial	UGCG
2.98267e-11	-0.604717	0.209	0.392	8.86836e-07	Endothelial	IPO7
2.99685e-11	-0.259966	0.56	0.796	8.91054e-07	Endothelial	CD93
3.0296e-11	-0.382513	0.276	0.485	9.00791e-07	Endothelial	HNRNPAB
3.24555e-11	-0.245145	0.525	0.787	9.64999e-07	Endothelial	RBM39
3.26987e-11	-0.616581	0.209	0.386	9.72231e-07	Endothelial	SETX
3.28083e-11	-0.579288	0.262	0.454	9.75489e-07	Endothelial	YWHAG
3.29702e-11	-0.465775	0.378	0.605	9.80302e-07	Endothelial	GADD45GIP1
3.33921e-11	-0.837373	0.137	0.29	9.92848e-07	Endothelial	USF2
3.39214e-11	-0.72959	0.22	0.401	1.00858e-06	Endothelial	THBS1
3.46404e-11	-0.523734	0.169	0.346	1.02996e-06	Endothelial	LENG8
3.46717e-11	-0.723312	0.187	0.361	1.0309e-06	Endothelial	RALGDS
3.54568e-11	-1.12075	0.08	0.21	1.05424e-06	Endothelial	KDM3A
3.59849e-11	-0.851793	0.132	0.287	1.06994e-06	Endothelial	DNM2
3.71294e-11	-0.71944	0.19	0.37	1.10397e-06	Endothelial	COPB1
3.72231e-11	-0.565731	0.063	0.182	1.10675e-06	Endothelial	HOXB3
3.73082e-11	-1.48582	0.044	0.145	1.10928e-06	Endothelial	FTX
3.9193e-11	-0.71471	0.086	0.219	1.16533e-06	Endothelial	STAU2
3.92471e-11	-0.575014	0.055	0.167	1.16693e-06	Endothelial	SLC2A4RG
3.97659e-11	-0.708127	0.119	0.269	1.18236e-06	Endothelial	PPP6R3
4.196e-11	-0.510062	0.354	0.562	1.2476e-06	Endothelial	IVNS1ABP
4.24802e-11	-0.467897	0.28	0.472	1.26306e-06	Endothelial	QKI
4.29843e-11	-2.15633	0.023	0.102	1.27805e-06	Endothelial	C11orf84
4.48815e-11	-0.513913	0.322	0.531	1.33446e-06	Endothelial	SOCS2
4.52135e-11	-0.733839	0.123	0.275	1.34433e-06	Endothelial	ITPR2
4.66548e-11	-0.688778	0.21	0.392	1.38719e-06	Endothelial	PTOV1
4.71036e-11	-0.445079	0.23	0.423	1.40053e-06	Endothelial	RP11-382A20.3
4.78962e-11	-1.14938	0.023	0.102	1.4241e-06	Endothelial	NKRF
4.79933e-11	-0.479525	0.338	0.552	1.42698e-06	Endothelial	C19orf70
4.8046e-11	-0.866383	0.164	0.324	1.42855e-06	Endothelial	UBR5
4.80761e-11	-0.568975	0.17	0.346	1.42945e-06	Endothelial	TWF1
4.86919e-11	-1.05552	0.072	0.194	1.44776e-06	Endothelial	OTUD5
4.89187e-11	-0.675325	0.045	0.148	1.4545e-06	Endothelial	PARG
4.90362e-11	1.02788	0.627	0.562	1.45799e-06	Endothelial	TXNIP
4.90938e-11	-0.847984	0.128	0.281	1.45971e-06	Endothelial	MED13
4.92911e-11	-0.418357	0.292	0.5	1.46557e-06	Endothelial	LTBR
5.04712e-11	-0.494142	0.258	0.457	1.50066e-06	Endothelial	ZNF638
5.08733e-11	-0.622547	0.141	0.299	1.51261e-06	Endothelial	ANKLE2
5.10121e-11	-0.463452	0.316	0.531	1.51674e-06	Endothelial	MARCKS
5.11935e-11	-0.299458	0.4	0.627	1.52214e-06	Endothelial	PODXL
5.17795e-11	-0.182934	0.521	0.747	1.53956e-06	Endothelial	KLF2
5.26407e-11	-0.510481	0.158	0.321	1.56517e-06	Endothelial	KIAA1109
5.26509e-11	-0.879313	0.107	0.247	1.56547e-06	Endothelial	UBE2Q1
5.27537e-11	-1.6219	0.033	0.123	1.56853e-06	Endothelial	DUSP16
5.2801e-11	-0.633592	0.068	0.188	1.56993e-06	Endothelial	STK11
5.33081e-11	-0.622269	0.169	0.34	1.58501e-06	Endothelial	LMBR1
5.3781e-11	-0.427896	0.166	0.333	1.59907e-06	Endothelial	ZNF281
5.40696e-11	-0.423979	0.236	0.429	1.60765e-06	Endothelial	ELF2
5.6007e-11	-1.70969	0.023	0.102	1.66526e-06	Endothelial	ZNRF2
5.70739e-11	-0.571826	0.192	0.37	1.69698e-06	Endothelial	ACIN1
5.73306e-11	-0.658074	0.063	0.179	1.70461e-06	Endothelial	TMEM54
5.73467e-11	-0.736573	0.173	0.343	1.70509e-06	Endothelial	HUWE1
5.84999e-11	-0.653758	0.15	0.309	1.73938e-06	Endothelial	DOC2B
5.85045e-11	-0.529456	0.262	0.46	1.73951e-06	Endothelial	2025-09-10
5.92795e-11	-0.675454	0.169	0.336	1.76256e-06	Endothelial	EOGT
6.10319e-11	-1.37879	0.036	0.13	1.81466e-06	Endothelial	KLF16
6.19167e-11	-0.607767	0.107	0.25	1.84097e-06	Endothelial	NMD3
6.25924e-11	-1.16898	0.031	0.12	1.86106e-06	Endothelial	RFNG
6.28773e-11	-0.290161	0.326	0.54	1.86953e-06	Endothelial	FSTL1
6.2918e-11	-2.82202	0.009	0.068	1.87074e-06	Endothelial	ZNF805
6.40575e-11	-0.433068	0.313	0.531	1.90462e-06	Endothelial	NUTF2
6.43898e-11	-0.578854	0.126	0.284	1.9145e-06	Endothelial	SDE2
6.51326e-11	-0.182846	0.544	0.778	1.93659e-06	Endothelial	RSRP1
6.56105e-11	-0.479958	0.203	0.386	1.9508e-06	Endothelial	SMAD5
6.70657e-11	-0.647384	0.064	0.182	1.99406e-06	Endothelial	SPPL2B
6.73494e-11	-1.1125	0.067	0.185	2.0025e-06	Endothelial	TCF3
6.84848e-11	-0.581529	0.22	0.401	2.03626e-06	Endothelial	PROS1
6.85698e-11	-2.55304	0.006	0.059	2.03879e-06	Endothelial	C3orf52
6.9218e-11	-1.2047	0.055	0.164	2.05806e-06	Endothelial	MED25
7.08048e-11	-0.409536	0.134	0.29	2.10524e-06	Endothelial	UBA6
7.18823e-11	-0.421947	0.247	0.435	2.13728e-06	Endothelial	EPHB4
7.19767e-11	-0.750838	0.091	0.222	2.14008e-06	Endothelial	EP300
7.24552e-11	-0.89917	0.064	0.179	2.15431e-06	Endothelial	CPEB2
7.26275e-11	-0.697159	0.058	0.17	2.15943e-06	Endothelial	HEATR1
7.55645e-11	-1.8314	0.041	0.139	2.24676e-06	Endothelial	RHOD
7.77422e-11	-0.429847	0.338	0.559	2.31151e-06	Endothelial	LSM8
7.99286e-11	-0.419638	0.436	0.654	2.37652e-06	Endothelial	ZFAS1
7.99776e-11	-0.595229	0.167	0.333	2.37797e-06	Endothelial	COLGALT1
8.02836e-11	-0.437546	0.123	0.275	2.38707e-06	Endothelial	COL6A1
8.06605e-11	-0.919299	0.073	0.194	2.39828e-06	Endothelial	ATXN7
8.29663e-11	-0.726704	0.02	0.096	2.46684e-06	Endothelial	COL17A1
8.31756e-11	-0.55968	0.288	0.485	2.47306e-06	Endothelial	SNRK
8.47197e-11	-0.564665	0.144	0.302	2.51897e-06	Endothelial	EDEM3
8.89218e-11	-0.205212	0.187	0.364	2.64391e-06	Endothelial	GADD45A
8.90549e-11	-1.41345	0.034	0.123	2.64787e-06	Endothelial	FRS2
8.91267e-11	-0.727092	0.133	0.278	2.65e-06	Endothelial	UBALD2
9.0353e-11	-1.12913	0.047	0.148	2.68646e-06	Endothelial	STXBP5
9.08894e-11	0.338571	0.916	0.988	2.70241e-06	Endothelial	ACTB
9.293e-11	-0.888488	0.084	0.213	2.76309e-06	Endothelial	FBXL3
9.38453e-11	-1.85796	0.012	0.074	2.7903e-06	Endothelial	RP5-894A10.2
9.53009e-11	-0.511179	0.181	0.349	2.83358e-06	Endothelial	ATP11C
9.65591e-11	-0.75925	0.103	0.241	2.87099e-06	Endothelial	ITGA2
9.83087e-11	-0.355767	0.217	0.398	2.92301e-06	Endothelial	PNPLA8
9.95074e-11	-0.866775	0.106	0.247	2.95865e-06	Endothelial	KLF13
1.00823e-10	-1.02167	0.112	0.25	2.99778e-06	Endothelial	ANKRD50
1.02669e-10	-1.94701	0.018	0.09	3.05265e-06	Endothelial	PPP2R3B
1.03384e-10	-0.77964	0.096	0.228	3.07392e-06	Endothelial	CCNT2
1.03587e-10	-1.06525	0.081	0.204	3.07994e-06	Endothelial	FAM69B
1.05053e-10	-0.606937	0.078	0.204	3.12353e-06	Endothelial	NAB1
1.07218e-10	-0.57367	0.088	0.219	3.1879e-06	Endothelial	ITPR3
1.07368e-10	-2.06473	0.023	0.102	3.19238e-06	Endothelial	HDX
1.07739e-10	-0.496932	0.294	0.485	3.2034e-06	Endothelial	GOLGB1
1.08289e-10	-0.362223	0.231	0.42	3.21975e-06	Endothelial	SUN1
1.11085e-10	-5.66853	0.002	0.04	3.3029e-06	Endothelial	SCGB1B2P
1.12414e-10	-0.692475	0.069	0.188	3.34242e-06	Endothelial	ZNF358
1.12743e-10	-0.912555	0.105	0.241	3.3522e-06	Endothelial	SPRED1
1.14059e-10	-0.455371	0.219	0.404	3.39133e-06	Endothelial	G3BP2
1.14173e-10	-1.02904	0.108	0.247	3.3947e-06	Endothelial	HMGCS1
1.16484e-10	-0.510424	0.131	0.287	3.46342e-06	Endothelial	RBM33
1.17845e-10	-0.311349	0.1	0.238	3.50389e-06	Endothelial	TMED7
1.24333e-10	-0.375717	0.144	0.302	3.69681e-06	Endothelial	SUN2
1.25029e-10	-0.381107	0.551	0.84	3.71748e-06	Endothelial	RHOB
1.25083e-10	-0.442402	0.149	0.312	3.7191e-06	Endothelial	PGF
1.26239e-10	-0.442163	0.279	0.481	3.75347e-06	Endothelial	PHF14
1.26977e-10	-0.919627	0.078	0.201	3.77542e-06	Endothelial	BTBD1
1.29627e-10	-0.734955	0.176	0.343	3.85419e-06	Endothelial	CLSTN1
1.3293e-10	-0.686135	0.101	0.238	3.95241e-06	Endothelial	FAM210A
1.33524e-10	-0.978594	0.04	0.136	3.97007e-06	Endothelial	DYRK2
1.34455e-10	-0.550418	0.102	0.241	3.99775e-06	Endothelial	TFDP1
1.35557e-10	-0.778363	0.126	0.272	4.03052e-06	Endothelial	CD276
1.38508e-10	-0.531563	0.152	0.315	4.11827e-06	Endothelial	PPP4R3A
1.39772e-10	-0.408636	0.32	0.528	4.15585e-06	Endothelial	HDAC7
1.4e-10	-0.602616	0.213	0.395	4.16263e-06	Endothelial	CHCHD1
1.42287e-10	-0.44579	0.378	0.586	4.23062e-06	Endothelial	CDC42EP3
1.43438e-10	-0.26806	0.378	0.62	4.26485e-06	Endothelial	DNAJC15
1.45144e-10	-0.480519	0.232	0.417	4.31556e-06	Endothelial	HOOK3
1.45974e-10	-0.969806	0.128	0.275	4.34025e-06	Endothelial	GPCPD1
1.4673e-10	-3.08511	0.003	0.046	4.36272e-06	Endothelial	RP11-727F15.9
1.46866e-10	-0.797523	0.142	0.293	4.36676e-06	Endothelial	WDR26
1.47494e-10	-0.530772	0.24	0.42	4.38545e-06	Endothelial	ELOVL5
1.49493e-10	-0.497361	0.17	0.336	4.44488e-06	Endothelial	RAPGEF1
1.53388e-10	-1.46272	0.044	0.142	4.56068e-06	Endothelial	ADAMTSL2
1.539e-10	-0.916071	0.086	0.213	4.57591e-06	Endothelial	MFSD14B
1.53902e-10	-0.459556	0.196	0.361	4.57597e-06	Endothelial	OAF
1.5559e-10	-0.516937	0.156	0.318	4.62616e-06	Endothelial	PPP4R3B
1.56798e-10	-0.794869	0.118	0.262	4.66207e-06	Endothelial	UBAP2
1.58244e-10	-0.307422	0.038	0.133	4.70506e-06	Endothelial	RAB12
1.58895e-10	-0.752548	0.148	0.302	4.72441e-06	Endothelial	SFXN3
1.6121e-10	-0.724752	0.091	0.219	4.79326e-06	Endothelial	SIN3A
1.62713e-10	-0.660438	0.044	0.145	4.83795e-06	Endothelial	TMEM65
1.63054e-10	-0.257998	0.075	0.201	4.8481e-06	Endothelial	CAPG
1.63894e-10	-0.845645	0.059	0.17	4.87306e-06	Endothelial	LDLRAD4
1.66704e-10	-0.814669	0.196	0.361	4.95662e-06	Endothelial	RELB
1.6764e-10	-0.701066	0.187	0.352	4.98443e-06	Endothelial	SOS1
1.68887e-10	-2.93129	0.008	0.062	5.02152e-06	Endothelial	KIF5C
1.71805e-10	-0.697394	0.047	0.148	5.10829e-06	Endothelial	ALYREF
1.74622e-10	-1.09715	0.069	0.185	5.19205e-06	Endothelial	ZBTB46
1.75624e-10	-0.428917	0.262	0.457	5.22184e-06	Endothelial	CRYBG3
1.76413e-10	-0.634843	0.116	0.259	5.24529e-06	Endothelial	PTBP2
1.77045e-10	-0.58766	0.077	0.198	5.26407e-06	Endothelial	MFAP2
1.78925e-10	-0.600137	0.231	0.417	5.31997e-06	Endothelial	KATNBL1
1.78941e-10	-0.633128	0.13	0.281	5.32046e-06	Endothelial	NLRP1
1.81644e-10	-0.54091	0.222	0.407	5.40082e-06	Endothelial	CSGALNACT1
1.86548e-10	-0.760715	0.013	0.077	5.54662e-06	Endothelial	XXbac-BPGBPG55C20.2
1.87505e-10	-0.482041	0.182	0.352	5.57508e-06	Endothelial	STIM2
1.89601e-10	-0.11785	0.518	0.741	5.63742e-06	Endothelial	YBX3
1.89727e-10	-1.19224	0.101	0.231	5.64115e-06	Endothelial	ZFHX3
1.94368e-10	-0.936515	0.08	0.204	5.77916e-06	Endothelial	SPIDR
1.96973e-10	-0.733428	0.194	0.361	5.85659e-06	Endothelial	SAV1
1.97276e-10	-0.480923	0.289	0.478	5.86561e-06	Endothelial	PLEKHA1
1.97486e-10	-1.23451	0.105	0.238	5.87185e-06	Endothelial	2025-03-03
1.98048e-10	-0.494751	0.269	0.46	5.88858e-06	Endothelial	SEPN1
2.0015e-10	-0.768904	0.05	0.154	5.95105e-06	Endothelial	RANBP6
2.00301e-10	-0.48265	0.155	0.315	5.95556e-06	Endothelial	USP9X
2.02074e-10	-0.716655	0.17	0.33	6.00826e-06	Endothelial	GALNT1
2.0355e-10	-0.838942	0.167	0.321	6.05214e-06	Endothelial	IGFBP5
2.05423e-10	-0.893512	0.154	0.312	6.10784e-06	Endothelial	PTP4A1
2.07477e-10	-0.618063	0.222	0.401	6.16891e-06	Endothelial	PHF3
2.08156e-10	-0.491845	0.21	0.389	6.18911e-06	Endothelial	SELE
2.08996e-10	-0.640894	0.194	0.364	6.21407e-06	Endothelial	FILIP1
2.15383e-10	-0.882757	0.087	0.216	6.40397e-06	Endothelial	RREB1
2.22961e-10	-0.289687	0.432	0.63	6.6293e-06	Endothelial	HSPH1
2.23006e-10	-0.549446	0.261	0.448	6.63063e-06	Endothelial	PLCB1
2.24534e-10	-1.01629	0.036	0.127	6.67606e-06	Endothelial	PTGS2
2.27452e-10	-0.656219	0.084	0.213	6.76282e-06	Endothelial	MYSM1
2.35974e-10	-1.55118	0.019	0.09	7.01621e-06	Endothelial	YOD1
2.37006e-10	-0.967437	0.131	0.275	7.04689e-06	Endothelial	HYOU1
2.37985e-10	-0.383779	0.407	0.636	7.07602e-06	Endothelial	ARF5
2.38851e-10	0.939347	0.733	0.719	7.10176e-06	Endothelial	CALM2
2.40169e-10	-0.525828	0.106	0.244	7.14094e-06	Endothelial	CPSF7
2.42672e-10	-0.276394	0.176	0.343	7.21537e-06	Endothelial	SLC20A1
2.43058e-10	-0.639995	0.193	0.364	7.22685e-06	Endothelial	RPGR
2.46382e-10	-0.768469	0.222	0.395	7.32569e-06	Endothelial	SOX7
2.46791e-10	0.621632	0.023	0.102	7.33784e-06	Endothelial	MTRNR2L1
2.47351e-10	-2.30135	0.007	0.059	7.35449e-06	Endothelial	ANO8
2.49044e-10	-0.789755	0.141	0.287	7.40481e-06	Endothelial	CHD3
2.51602e-10	-0.15327	0.434	0.664	7.48088e-06	Endothelial	MMRN2
2.59313e-10	-0.820693	0.151	0.306	7.71014e-06	Endothelial	OSMR
2.60344e-10	-0.499318	0.063	0.176	7.7408e-06	Endothelial	VPS13B
2.66366e-10	-0.313062	0.536	0.784	7.91986e-06	Endothelial	GRN
2.70769e-10	-0.670584	0.019	0.09	8.05076e-06	Endothelial	MMP11
2.74054e-10	-1.40478	0.016	0.083	8.14844e-06	Endothelial	CHML
2.76931e-10	-0.588384	0.269	0.457	8.23399e-06	Endothelial	CLTC
2.77294e-10	-0.862305	0.066	0.179	8.24478e-06	Endothelial	DENND4A
2.80121e-10	-1.39576	0.034	0.12	8.32884e-06	Endothelial	TTC23
2.82592e-10	-1.58791	0.072	0.185	8.40231e-06	Endothelial	SLC10A6
2.84946e-10	-0.555325	0.22	0.395	8.47229e-06	Endothelial	NUDT4
2.85285e-10	-0.389271	0.44	0.667	8.48238e-06	Endothelial	ATRX
2.99981e-10	-0.362323	0.383	0.605	8.91935e-06	Endothelial	NDUFS6
3.03436e-10	-0.90194	0.162	0.315	9.02206e-06	Endothelial	PCDH12
3.07288e-10	-0.416553	0.278	0.485	9.13659e-06	Endothelial	NR4A2
3.08609e-10	-2.13277	0.02	0.093	9.17588e-06	Endothelial	AC016549.1
3.12857e-10	-0.861667	0.03	0.114	9.30217e-06	Endothelial	BMP2
3.14061e-10	-1.08972	0.101	0.228	9.33799e-06	Endothelial	ROBO1
3.15422e-10	-0.62989	0.109	0.247	9.37845e-06	Endothelial	ARRDC2
3.15978e-10	-0.532447	0.159	0.318	9.39498e-06	Endothelial	SSH1
3.16928e-10	-0.61953	0.262	0.451	9.42323e-06	Endothelial	HERC2
3.22777e-10	-0.757715	0.078	0.201	9.59713e-06	Endothelial	ZNF518A
3.38246e-10	-0.168415	0.775	0.994	1.00571e-05	Endothelial	MT-ND3
3.40322e-10	-1.46456	0.102	0.225	1.01188e-05	Endothelial	ZMYM6NB
3.45368e-10	-0.710216	0.23	0.401	1.02688e-05	Endothelial	GLUD1
3.46908e-10	-1.82456	0.027	0.105	1.03146e-05	Endothelial	RANBP17
3.53643e-10	-1.13055	0.016	0.083	1.05149e-05	Endothelial	RPPH1
3.55505e-10	-0.718133	0.196	0.364	1.05702e-05	Endothelial	RB1
3.58915e-10	-0.519685	0.165	0.327	1.06716e-05	Endothelial	PIEZO1
3.62535e-10	-0.543679	0.097	0.231	1.07793e-05	Endothelial	SPTY2D1
3.69169e-10	-0.668291	0.133	0.281	1.09765e-05	Endothelial	PLOD2
3.72521e-10	-0.360018	0.196	0.364	1.10762e-05	Endothelial	TBL1XR1
3.78622e-10	-0.371538	0.176	0.34	1.12576e-05	Endothelial	CD109
3.78867e-10	-1.27984	0.064	0.173	1.12649e-05	Endothelial	ATG2B
3.79508e-10	-1.21716	0.052	0.154	1.12839e-05	Endothelial	DGKA
3.89332e-10	-0.795425	0.152	0.302	1.1576e-05	Endothelial	MXD4
3.91516e-10	-0.441494	0.126	0.272	1.16409e-05	Endothelial	STK24
3.98007e-10	-0.971616	0.084	0.207	1.18339e-05	Endothelial	SMAD4
3.99656e-10	-0.246907	0.553	0.827	1.1883e-05	Endothelial	TIMP1
4.0056e-10	-0.640331	0.189	0.355	1.19099e-05	Endothelial	CEP350
4.08017e-10	-0.757396	0.146	0.296	1.21316e-05	Endothelial	NRIP1
4.14751e-10	-0.829152	0.08	0.201	1.23318e-05	Endothelial	FAM13B
4.18412e-10	-1.15248	0.058	0.164	1.24406e-05	Endothelial	SOCS6
4.3123e-10	-0.513303	0.268	0.438	1.28218e-05	Endothelial	MZT2B
4.37265e-10	0.376393	0.934	0.988	1.30012e-05	Endothelial	RPS19
4.37935e-10	-0.312566	0.407	0.614	1.30211e-05	Endothelial	NAMPT
4.39504e-10	-0.469279	0.304	0.509	1.30678e-05	Endothelial	C16orf13
4.43724e-10	-0.565672	0.108	0.244	1.31932e-05	Endothelial	KIAA0907
4.47246e-10	-0.425282	0.18	0.352	1.3298e-05	Endothelial	MSL3
4.48344e-10	-0.341936	0.183	0.358	1.33306e-05	Endothelial	IGF2
4.51785e-10	-0.487544	0.178	0.346	1.34329e-05	Endothelial	MKLN1
4.52666e-10	-0.62886	0.24	0.423	1.34591e-05	Endothelial	ATP2B4
4.66313e-10	-0.635359	0.074	0.191	1.38649e-05	Endothelial	TUBGCP3
4.69152e-10	-0.84442	0.087	0.213	1.39493e-05	Endothelial	LRP5
4.6955e-10	-0.681147	0.093	0.222	1.39611e-05	Endothelial	SOCS4
4.70592e-10	-0.746161	0.114	0.25	1.39921e-05	Endothelial	PBX2
4.74915e-10	-3.64246	0.005	0.052	1.41206e-05	Endothelial	FAM184A
4.80334e-10	-0.909959	0.2	0.358	1.42818e-05	Endothelial	HECW2
4.8327e-10	-0.337909	0.195	0.367	1.43691e-05	Endothelial	SPNS2
5.00868e-10	-0.60525	0.117	0.259	1.48923e-05	Endothelial	YTHDF3
5.08179e-10	-1.09253	0.069	0.182	1.51097e-05	Endothelial	COL5A2
5.08213e-10	-0.215149	0.557	0.753	1.51107e-05	Endothelial	XIST
5.0833e-10	-0.656872	0.119	0.256	1.51142e-05	Endothelial	PPP1R13B
5.11473e-10	-0.723604	0.089	0.213	1.52076e-05	Endothelial	ANKRD54
5.16846e-10	-0.528978	0.189	0.352	1.53674e-05	Endothelial	ERBB2IP
5.28443e-10	-0.725499	0.183	0.336	1.57122e-05	Endothelial	SPRY4
5.33445e-10	-1.37427	0.027	0.105	1.58609e-05	Endothelial	PHF13
5.3629e-10	0.334763	0.923	1	1.59455e-05	Endothelial	IFITM3
5.43044e-10	-0.460354	0.138	0.287	1.61463e-05	Endothelial	SRM
5.51299e-10	-0.27666	0.407	0.62	1.63918e-05	Endothelial	PTPRB
5.55205e-10	-0.847866	0.093	0.219	1.65079e-05	Endothelial	PSME4
5.61513e-10	-0.579319	0.075	0.191	1.66955e-05	Endothelial	HTT
5.71783e-10	-0.717647	0.066	0.179	1.70008e-05	Endothelial	DHX40
5.75606e-10	-0.704335	0.18	0.34	1.71145e-05	Endothelial	TMED5
5.81812e-10	-0.129202	0.243	0.435	1.7299e-05	Endothelial	CTTNBP2NL
5.89788e-10	-0.523262	0.137	0.287	1.75362e-05	Endothelial	SLC38A10
5.91629e-10	-1.11744	0.028	0.108	1.75909e-05	Endothelial	ULK4
5.92762e-10	-0.756959	0.078	0.198	1.76246e-05	Endothelial	ATP13A2
6.07059e-10	-0.612573	0.182	0.343	1.80497e-05	Endothelial	NPEPPS
6.15058e-10	-0.351718	0.436	0.67	1.82875e-05	Endothelial	TOMM20
6.21119e-10	-1.24297	0.034	0.12	1.84677e-05	Endothelial	NRBP2
6.29488e-10	-0.677753	0.077	0.194	1.87166e-05	Endothelial	ANGEL2
6.31486e-10	-0.564948	0.203	0.37	1.8776e-05	Endothelial	CDC42BPB
6.35149e-10	-0.585051	0.101	0.235	1.88849e-05	Endothelial	RNF6
6.35559e-10	-0.433461	0.201	0.37	1.88971e-05	Endothelial	GABARAPL1
6.41277e-10	-0.436638	0.172	0.33	1.90671e-05	Endothelial	BRWD1
6.43625e-10	-0.764331	0.128	0.275	1.91369e-05	Endothelial	ATF7
6.63329e-10	-2.03421	0.017	0.083	1.97228e-05	Endothelial	TET1
6.78126e-10	-1.31016	0.009	0.062	2.01627e-05	Endothelial	TNFSF9
6.88492e-10	-0.395066	0.17	0.327	2.04709e-05	Endothelial	BIRC2
6.88682e-10	-0.330299	0.161	0.315	2.04766e-05	Endothelial	PTPMT1
6.94183e-10	-0.413172	0.432	0.62	2.06401e-05	Endothelial	SOD2
6.99844e-10	-0.853326	0.153	0.299	2.08085e-05	Endothelial	PHLDB1
7.09473e-10	-0.76766	0.143	0.29	2.10948e-05	Endothelial	ELK4
7.17324e-10	-0.726037	0.061	0.17	2.13282e-05	Endothelial	STRN
7.21406e-10	-1.61156	0.043	0.136	2.14496e-05	Endothelial	GPR161
7.32122e-10	-0.60394	0.086	0.207	2.17682e-05	Endothelial	PLEKHG5
7.47767e-10	-0.471143	0.228	0.404	2.22334e-05	Endothelial	NUTM2B-AS1
7.48639e-10	-0.27414	0.486	0.744	2.22593e-05	Endothelial	CXorf36
7.56886e-10	-0.648689	0.168	0.324	2.25045e-05	Endothelial	RFTN1
7.68125e-10	-0.854292	0.142	0.284	2.28387e-05	Endothelial	KLHL24
7.81472e-10	-0.449209	0.264	0.448	2.32355e-05	Endothelial	TNFRSF14
7.85594e-10	-0.644123	0.212	0.38	2.33581e-05	Endothelial	TRIP12
7.86568e-10	-0.398811	0.269	0.457	2.3387e-05	Endothelial	NEU1
8.00786e-10	-0.696154	0.077	0.194	2.38098e-05	Endothelial	MAPK6
8.21449e-10	-0.419853	0.066	0.179	2.44241e-05	Endothelial	LCOR
8.22348e-10	-0.86146	0.048	0.145	2.44509e-05	Endothelial	MAPK9
8.25277e-10	-0.666507	0.081	0.201	2.4538e-05	Endothelial	CTDSPL2
8.40738e-10	-2.64178	0.004	0.046	2.49977e-05	Endothelial	ISM1
8.43881e-10	-0.262483	0.385	0.605	2.50911e-05	Endothelial	C8orf59
8.48332e-10	-1.13095	0.099	0.225	2.52234e-05	Endothelial	MON2
8.48995e-10	-1.04374	0.07	0.182	2.52432e-05	Endothelial	PPP3CB
8.71223e-10	-1.24463	0.017	0.083	2.59041e-05	Endothelial	ZNF432
8.85647e-10	-2.1026	0.019	0.086	2.63329e-05	Endothelial	RP11-631N16.2
9.06718e-10	-0.503089	0.185	0.343	2.69595e-05	Endothelial	PDGFB
9.07778e-10	-0.911557	0.076	0.191	2.6991e-05	Endothelial	LARP6
9.13909e-10	-0.75411	0.187	0.349	2.71732e-05	Endothelial	FMNL3
9.6058e-10	-0.399344	0.111	0.25	2.85609e-05	Endothelial	RYK
9.7219e-10	-0.245167	0.362	0.59	2.89061e-05	Endothelial	FSCN1
9.78016e-10	-0.498648	0.208	0.377	2.90793e-05	Endothelial	GRB10
9.87287e-10	-0.631769	0.233	0.407	2.9355e-05	Endothelial	ZNF800
9.87651e-10	-0.294189	0.31	0.5	2.93658e-05	Endothelial	SLCO2A1
9.9391e-10	-0.207502	0.373	0.577	2.95519e-05	Endothelial	PLXND1
9.95394e-10	-0.322581	0.516	0.765	2.9596e-05	Endothelial	CALD1
9.9844e-10	-2.88854	0.003	0.043	2.96866e-05	Endothelial	RBM44
9.98601e-10	-0.970576	0.058	0.16	2.96914e-05	Endothelial	EGLN3
1.00512e-09	-2.06926	0.02	0.09	2.98853e-05	Endothelial	TMEM67
1.01233e-09	-0.439025	0.214	0.389	3.00995e-05	Endothelial	CYTH2
1.0233e-09	-1.08624	0.105	0.235	3.04258e-05	Endothelial	SIN3B
1.04218e-09	-0.577784	0.072	0.185	3.09873e-05	Endothelial	MOSPD1
1.04561e-09	-0.952117	0.054	0.154	3.1089e-05	Endothelial	ATP9B
1.04794e-09	-0.591845	0.048	0.145	3.11584e-05	Endothelial	TMTC4
1.05532e-09	-1.09082	0.098	0.222	3.13778e-05	Endothelial	TBC1D2B
1.06152e-09	-0.252622	0.138	0.287	3.15622e-05	Endothelial	NCOA3
1.06271e-09	-0.823206	0.152	0.302	3.15974e-05	Endothelial	CLCN3
1.06549e-09	-0.683982	0.134	0.275	3.16803e-05	Endothelial	TNRC6A
1.08085e-09	-1.99899	0.048	0.142	3.2137e-05	Endothelial	CSF3
1.08159e-09	-1.11401	0.069	0.179	3.21588e-05	Endothelial	FLYWCH1
1.08881e-09	-0.973593	0.08	0.198	3.23735e-05	Endothelial	HSPB8
1.08922e-09	-0.538622	0.175	0.333	3.23858e-05	Endothelial	SKI
1.09406e-09	-0.837846	0.107	0.238	3.25296e-05	Endothelial	CUL1
1.09582e-09	-0.199259	0.692	0.917	3.25819e-05	Endothelial	SH3BGRL3
1.10019e-09	-0.763081	0.152	0.299	3.27119e-05	Endothelial	TP53I3
1.1144e-09	-0.423392	0.067	0.179	3.31345e-05	Endothelial	PIP4K2A
1.11465e-09	-0.625538	0.13	0.275	3.3142e-05	Endothelial	RABGAP1
1.12091e-09	-0.856784	0.119	0.253	3.33281e-05	Endothelial	EXOC3L2
1.12215e-09	-1.37579	0.045	0.139	3.33648e-05	Endothelial	CASK
1.12584e-09	-0.57223	0.077	0.194	3.34746e-05	Endothelial	CRIP1
1.12681e-09	-0.438788	0.294	0.481	3.35034e-05	Endothelial	FRYL
1.15456e-09	-2.34623	0.012	0.071	3.43286e-05	Endothelial	ZNF219
1.15873e-09	-2.17853	0.01	0.065	3.44527e-05	Endothelial	LPAR4
1.16385e-09	-0.42178	0.098	0.225	3.46048e-05	Endothelial	ZSWIM6
1.16826e-09	-0.121756	0.243	0.429	3.4736e-05	Endothelial	RNF11
1.18992e-09	-0.612528	0.119	0.256	3.538e-05	Endothelial	COBLL1
1.19012e-09	-0.402566	0.202	0.37	3.53859e-05	Endothelial	TTC19
1.21553e-09	-0.605654	0.126	0.262	3.61413e-05	Endothelial	KIAA0368
1.21921e-09	-0.896805	0.095	0.219	3.62508e-05	Endothelial	DGAT1
1.22789e-09	-1.00858	0.041	0.133	3.65089e-05	Endothelial	TCP11L2
1.24992e-09	-0.815204	0.052	0.151	3.7164e-05	Endothelial	ABHD3
1.25079e-09	-0.666893	0.065	0.173	3.71896e-05	Endothelial	QSER1
1.257e-09	-0.466931	0.1	0.228	3.73744e-05	Endothelial	CCNYL1
1.26839e-09	-1.61831	0.041	0.13	3.77129e-05	Endothelial	CADM3-AS1
1.28138e-09	-1.97852	0.01	0.065	3.80993e-05	Endothelial	VEGFA
1.28448e-09	-1.61877	0.012	0.071	3.81914e-05	Endothelial	RP1-142L7.8
1.28571e-09	-0.809621	0.113	0.25	3.8228e-05	Endothelial	KAT6B
1.30072e-09	3.49316	0.159	0.034	3.86742e-05	Endothelial	CD300LG
1.30142e-09	-0.53251	0.086	0.21	3.86951e-05	Endothelial	PDLIM3
1.30302e-09	-2.20623	0.01	0.065	3.87426e-05	Endothelial	SGMS2
1.32153e-09	-1.2971	0.041	0.13	3.92931e-05	Endothelial	RILPL1
1.32982e-09	-0.901621	0.077	0.191	3.95395e-05	Endothelial	NCKAP5L
1.33918e-09	-0.651273	0.131	0.275	3.98178e-05	Endothelial	BBIP1
1.35745e-09	-0.481545	0.165	0.324	4.0361e-05	Endothelial	AFF1
1.37686e-09	-0.388198	0.201	0.37	4.09383e-05	Endothelial	MIR22HG
1.393e-09	-0.438942	0.187	0.352	4.1418e-05	Endothelial	ARFGAP3
1.40075e-09	-0.780276	0.139	0.284	4.16484e-05	Endothelial	XPO1
1.4371e-09	-0.274171	0.206	0.377	4.27293e-05	Endothelial	ZNF326
1.44182e-09	-0.342879	0.269	0.454	4.28697e-05	Endothelial	YES1
1.512e-09	-0.412525	0.197	0.364	4.49564e-05	Endothelial	TMEM43
1.51699e-09	-0.893291	0.078	0.194	4.51045e-05	Endothelial	SH3BP4
1.52004e-09	-1.44148	0.016	0.08	4.51953e-05	Endothelial	DGKQ
1.53405e-09	-0.523574	0.189	0.349	4.5612e-05	Endothelial	MCF2L
1.62158e-09	-0.244413	0.353	0.549	4.82145e-05	Endothelial	SOX4
1.6241e-09	-0.506638	0.02	0.09	4.82893e-05	Endothelial	RP11-395A13.2
1.64008e-09	-1.65997	0.014	0.074	4.87645e-05	Endothelial	GPSM2
1.64717e-09	-0.409502	0.338	0.525	4.89753e-05	Endothelial	CACYBP
1.65006e-09	-0.864289	0.092	0.216	4.90613e-05	Endothelial	STRN3
1.67218e-09	-0.572026	0.159	0.309	4.97188e-05	Endothelial	CRY1
1.68112e-09	-1.37168	0.034	0.117	4.99847e-05	Endothelial	RP2
1.68884e-09	-1.09083	0.07	0.179	5.02144e-05	Endothelial	MFAP3
1.69388e-09	-0.290452	0.262	0.441	5.03643e-05	Endothelial	CLIC2
1.72041e-09	-0.670512	0.142	0.284	5.11528e-05	Endothelial	GPATCH2L
1.73823e-09	-0.264221	0.27	0.46	5.16829e-05	Endothelial	TMEM160
1.78376e-09	-0.618277	0.051	0.148	5.30366e-05	Endothelial	WASH1
1.79717e-09	-0.396908	0.223	0.389	5.34352e-05	Endothelial	SLK
1.81187e-09	-0.562714	0.221	0.392	5.38723e-05	Endothelial	PPP2CA
1.82309e-09	-2.58093	0.012	0.068	5.42058e-05	Endothelial	FZD5
1.85825e-09	-2.57994	0.012	0.068	5.52514e-05	Endothelial	RP11-334C17.5
1.86885e-09	-0.67378	0.107	0.235	5.55667e-05	Endothelial	ICE2
1.86958e-09	-0.551092	0.119	0.253	5.55883e-05	Endothelial	2025-09-08
1.87336e-09	-1.19573	0.041	0.13	5.57005e-05	Endothelial	NT5DC2
1.87408e-09	-0.399234	0.201	0.367	5.5722e-05	Endothelial	FKBP11
1.91089e-09	-0.462248	0.237	0.41	5.68166e-05	Endothelial	CHMP1B
1.93141e-09	-1.48313	0.037	0.123	5.74267e-05	Endothelial	SHB
1.94597e-09	-0.464843	0.155	0.299	5.78594e-05	Endothelial	CDKN1C
1.95988e-09	-0.747484	0.069	0.179	5.8273e-05	Endothelial	CA5B
1.98651e-09	-0.551791	0.166	0.324	5.90648e-05	Endothelial	CENPC
2.00662e-09	-0.648114	0.23	0.401	5.96629e-05	Endothelial	SETD5
2.013e-09	-0.953084	0.092	0.213	5.98526e-05	Endothelial	DGKD
2.02233e-09	-0.996091	0.069	0.179	6.013e-05	Endothelial	E2F6
2.18341e-09	-0.228398	0.637	0.898	6.49194e-05	Endothelial	APP
2.18374e-09	-0.148056	0.244	0.429	6.49292e-05	Endothelial	FAM3C
2.22181e-09	-0.891171	0.074	0.185	6.60612e-05	Endothelial	BTAF1
2.22967e-09	-0.605739	0.074	0.188	6.62948e-05	Endothelial	CBX4
2.23824e-09	-1.00973	0.068	0.176	6.65496e-05	Endothelial	CDC14A
2.23929e-09	-0.17562	0.148	0.299	6.65809e-05	Endothelial	NAA50
2.27721e-09	-1.08376	0.048	0.142	6.77084e-05	Endothelial	USP6NL
2.28984e-09	-0.732961	0.055	0.154	6.80839e-05	Endothelial	TNFRSF25
2.29431e-09	-0.353474	0.359	0.559	6.82167e-05	Endothelial	SHC1
2.30563e-09	-0.650081	0.128	0.269	6.85532e-05	Endothelial	RAF1
2.31093e-09	-0.50342	0.383	0.574	6.87109e-05	Endothelial	SPTAN1
2.31133e-09	6.26302	0.118	0.009	6.87227e-05	Endothelial	IGKV3-20
2.31922e-09	-1.05773	0.055	0.154	6.89573e-05	Endothelial	CCP110
2.337e-09	-1.04066	0.03	0.108	6.9486e-05	Endothelial	BRPF3
2.34164e-09	-0.303041	0.192	0.358	6.96239e-05	Endothelial	HBP1
2.34957e-09	-0.826693	0.126	0.262	6.98597e-05	Endothelial	GATAD2A
2.4351e-09	-0.453687	0.287	0.475	7.24027e-05	Endothelial	RNASEH2C
2.44311e-09	-1.90276	0.023	0.093	7.26411e-05	Endothelial	ZNF208
2.44385e-09	-0.637676	0.094	0.216	7.26629e-05	Endothelial	KIAA0100
2.49112e-09	-0.35236	0.248	0.435	7.40685e-05	Endothelial	PLEKHG1
2.5034e-09	-0.677372	0.108	0.238	7.44336e-05	Endothelial	PCYT1A
2.52269e-09	-0.434724	0.201	0.361	7.50072e-05	Endothelial	C17orf89
2.53306e-09	-0.596653	0.048	0.142	7.53155e-05	Endothelial	TMEM39A
2.53716e-09	-1.16751	0.032	0.111	7.54374e-05	Endothelial	MATR3.1
2.55807e-09	-0.438518	0.268	0.448	7.60592e-05	Endothelial	ITSN2
2.55927e-09	-1.24924	0.059	0.16	7.60948e-05	Endothelial	CDYL2
2.56609e-09	-1.00072	0.033	0.114	7.62976e-05	Endothelial	BTRC
2.59669e-09	-0.457794	0.17	0.321	7.72073e-05	Endothelial	ARHGEF7
2.6257e-09	-0.518	0.265	0.444	7.80699e-05	Endothelial	C5orf24
2.65822e-09	-0.145056	0.498	0.735	7.90369e-05	Endothelial	CANX
2.65929e-09	-0.653696	0.101	0.228	7.90686e-05	Endothelial	PITPNA
2.69334e-09	-0.813758	0.121	0.253	8.00812e-05	Endothelial	CDKN2AIP
2.72901e-09	-0.763095	0.126	0.265	8.11416e-05	Endothelial	AHCTF1
2.75031e-09	-1.62846	0.03	0.108	8.17748e-05	Endothelial	DPY19L3
2.75702e-09	-0.325341	0.586	0.843	8.19746e-05	Endothelial	EDF1
2.77161e-09	-0.733979	0.068	0.176	8.24082e-05	Endothelial	KLHL2
2.79129e-09	-2.53576	0.009	0.059	8.29936e-05	Endothelial	SERPINA3.1
2.79462e-09	-0.827754	0.135	0.269	8.30924e-05	Endothelial	KIF1C
2.80086e-09	-0.795919	0.072	0.182	8.32778e-05	Endothelial	TMTC3
2.88613e-09	-0.314693	0.222	0.395	8.58132e-05	Endothelial	KLF7
2.91693e-09	-0.533368	0.102	0.228	8.6729e-05	Endothelial	CLPTM1L
2.93023e-09	-2.66025	0.005	0.049	8.71244e-05	Endothelial	RP1-34B20.21
2.93179e-09	-0.849858	0.141	0.278	8.71708e-05	Endothelial	PDE8A
2.96174e-09	-0.749292	0.091	0.21	8.80614e-05	Endothelial	LCORL
2.96581e-09	-0.777339	0.147	0.293	8.81826e-05	Endothelial	PDLIM4
2.98793e-09	-0.495633	0.096	0.222	8.88403e-05	Endothelial	UTP6
2.99493e-09	-1.13932	0.051	0.145	8.90483e-05	Endothelial	TMEM63B
3.06018e-09	-0.978848	0.074	0.185	9.09882e-05	Endothelial	MKL1
3.08139e-09	-0.909938	0.071	0.179	9.16189e-05	Endothelial	AGPAT4
3.1078e-09	-1.27437	0.051	0.145	9.24044e-05	Endothelial	HIVEP2
3.11262e-09	-0.748319	0.069	0.176	9.25476e-05	Endothelial	CUL4B
3.18282e-09	-0.539452	0.347	0.537	9.46347e-05	Endothelial	ASAP1
3.2461e-09	-0.810113	0.138	0.278	9.65164e-05	Endothelial	PDXDC1
3.26676e-09	-0.469791	0.164	0.318	9.71307e-05	Endothelial	SLC16A3
3.39257e-09	-0.986426	0.087	0.204	0.000100871	Endothelial	TLR4
3.39741e-09	-1.12902	0.045	0.136	0.000101015	Endothelial	WDR44
3.41114e-09	-0.635464	0.068	0.176	0.000101424	Endothelial	DYNLL2
3.44846e-09	-0.627273	0.131	0.265	0.000102533	Endothelial	MAN2C1
3.45977e-09	-2.19366	0.011	0.065	0.000102869	Endothelial	FSD1L
3.46783e-09	-0.125066	0.367	0.593	0.000103109	Endothelial	PON2
3.47307e-09	-1.60347	0.027	0.102	0.000103265	Endothelial	HIRA
3.48855e-09	0.640682	0.742	0.787	0.000103725	Endothelial	BST2
3.49964e-09	-0.798981	0.017	0.08	0.000104055	Endothelial	SFT2D3
3.54085e-09	-0.380324	0.091	0.213	0.00010528	Endothelial	ZMYM4
3.54729e-09	-0.962922	0.062	0.164	0.000105472	Endothelial	TMC7
3.54788e-09	-0.863811	0.073	0.182	0.000105489	Endothelial	ATP11B
3.60494e-09	-0.868008	0.074	0.185	0.000107186	Endothelial	TDRD3
3.67323e-09	-0.186102	0.52	0.744	0.000109216	Endothelial	SELM
3.67643e-09	-0.709979	0.087	0.204	0.000109311	Endothelial	HOMER3
3.69516e-09	-1.0176	0.08	0.191	0.000109868	Endothelial	SOCS5
3.69932e-09	-0.658542	0.03	0.108	0.000109992	Endothelial	CORO7
3.89394e-09	-0.255715	0.568	0.769	0.000115779	Endothelial	MIF
3.89445e-09	-1.30383	0.077	0.185	0.000115794	Endothelial	RP11-182L21.6
3.8997e-09	-0.589937	0.109	0.238	0.00011595	Endothelial	SLC12A7
3.92251e-09	-0.216454	0.527	0.759	0.000116628	Endothelial	CCNL1
3.94248e-09	-0.448008	0.156	0.302	0.000117222	Endothelial	DHX30
3.94419e-09	-0.737913	0.055	0.151	0.000117273	Endothelial	SAP30
3.94573e-09	-0.893252	0.092	0.213	0.000117318	Endothelial	DYRK1A
3.97709e-09	-0.334648	0.354	0.546	0.000118251	Endothelial	CD46
3.99619e-09	-0.548452	0.269	0.435	0.000118819	Endothelial	SNTB2
4.02906e-09	-0.743709	0.07	0.179	0.000119796	Endothelial	FAM21A
4.03156e-09	-0.846798	0.176	0.324	0.00011987	Endothelial	PPM1D
4.03656e-09	-0.604638	0.249	0.423	0.000120019	Endothelial	RASAL2
4.06319e-09	-3.46917	0.005	0.046	0.000120811	Endothelial	ZNF724P
4.06888e-09	-0.377423	0.155	0.306	0.00012098	Endothelial	NFATC2IP
4.15071e-09	-1.03378	0.083	0.198	0.000123413	Endothelial	DLG1
4.15996e-09	-0.823362	0.057	0.157	0.000123688	Endothelial	TERF2
4.17249e-09	-0.299611	0.101	0.225	0.000124061	Endothelial	KLHL42
4.19936e-09	-0.923756	0.038	0.123	0.00012486	Endothelial	PPP2R2D
4.23369e-09	-0.94627	0.08	0.191	0.00012588	Endothelial	DMTF1
4.27447e-09	-0.91256	0.053	0.148	0.000127093	Endothelial	ST3GAL6
4.28071e-09	-1.30463	0.075	0.182	0.000127278	Endothelial	MFSD12
4.29442e-09	-0.472412	0.311	0.491	0.000127686	Endothelial	EFNB2
4.31059e-09	-0.543848	0.1	0.225	0.000128167	Endothelial	SHPRH
4.3219e-09	-0.283762	0.669	0.901	0.000128503	Endothelial	SEPW1
4.33259e-09	-0.97418	0.071	0.179	0.000128821	Endothelial	TBC1D10B
4.33727e-09	-0.615449	0.061	0.164	0.00012896	Endothelial	SAMD4A
4.36954e-09	-0.323151	0.292	0.478	0.000129919	Endothelial	HNRNPD
4.39638e-09	-0.7666	0.1	0.222	0.000130718	Endothelial	KIAA2013
4.41606e-09	-0.625897	0.081	0.194	0.000131303	Endothelial	STARD8
4.45759e-09	-1.29766	0.019	0.083	0.000132538	Endothelial	LDB1
4.47356e-09	-0.291071	0.116	0.253	0.000133012	Endothelial	TCTN3
4.47523e-09	-0.510634	0.199	0.355	0.000133062	Endothelial	MED13L
4.51986e-09	-0.458714	0.114	0.247	0.000134389	Endothelial	KPNA1
4.53392e-09	-0.250169	0.363	0.565	0.000134807	Endothelial	GTF2I
4.60987e-09	-0.27969	0.068	0.176	0.000137065	Endothelial	KANSL2
4.62414e-09	-0.511591	0.118	0.247	0.00013749	Endothelial	CUL3
4.72455e-09	-2.27554	0.012	0.068	0.000140475	Endothelial	F3
4.73427e-09	-0.311196	0.15	0.296	0.000140764	Endothelial	SEC23A
4.76395e-09	-0.671035	0.1	0.222	0.000141647	Endothelial	FTSJ3
4.78257e-09	-0.698353	0.084	0.198	0.0001422	Endothelial	CSNK2A2
4.84112e-09	-0.878752	0.094	0.213	0.000143941	Endothelial	MORC3
4.86675e-09	-0.27861	0.375	0.574	0.000144703	Endothelial	RSRC2
4.87761e-09	-1.09621	0.033	0.111	0.000145026	Endothelial	ADAMTS10
4.88492e-09	-0.383238	0.305	0.481	0.000145243	Endothelial	LINC00657
4.89112e-09	-1.5847	0.034	0.114	0.000145428	Endothelial	ZFYVE1
5.0134e-09	-0.337503	0.233	0.407	0.000149063	Endothelial	MPZL1
5.03767e-09	-1.38829	0.061	0.16	0.000149785	Endothelial	WDFY2
5.04931e-09	-0.633208	0.073	0.182	0.000150131	Endothelial	SLF2
5.05897e-09	-0.270464	0.247	0.432	0.000150418	Endothelial	FAM65A
5.05923e-09	-0.77418	0.084	0.198	0.000150426	Endothelial	NUP153
5.20203e-09	-1.65092	0.052	0.145	0.000154672	Endothelial	CLEC16A
5.21362e-09	-0.290888	0.276	0.457	0.000155017	Endothelial	CTTN
5.26406e-09	-0.966214	0.088	0.204	0.000156516	Endothelial	C1QTNF1
5.32314e-09	-0.795502	0.053	0.148	0.000158273	Endothelial	ZNF423
5.35632e-09	-2.0685	0.012	0.068	0.000159259	Endothelial	KLF5
5.36705e-09	-0.294715	0.114	0.244	0.000159578	Endothelial	SLC39A13
5.36805e-09	-1.34741	0.048	0.139	0.000159608	Endothelial	ACAP3
5.37079e-09	-0.712164	0.095	0.216	0.00015969	Endothelial	PBXIP1
5.4558e-09	-0.59423	0.095	0.216	0.000162217	Endothelial	TRPM7
5.48527e-09	-0.339177	0.18	0.333	0.000163094	Endothelial	FAR1
5.55088e-09	-0.554022	0.042	0.13	0.000165044	Endothelial	SPIRE1
5.55757e-09	-2.33225	0.02	0.083	0.000165243	Endothelial	RP11-159G9.5
5.63704e-09	-1.4647	0.036	0.117	0.000167606	Endothelial	ZNF460
5.65788e-09	-0.588405	0.15	0.296	0.000168226	Endothelial	PDS5A
5.72987e-09	-2.41538	0.01	0.062	0.000170366	Endothelial	UNC13A
5.74775e-09	-0.398108	0.173	0.327	0.000170898	Endothelial	SEMA6B
5.79109e-09	-0.693528	0.144	0.284	0.000172186	Endothelial	ATXN2
5.83419e-09	-0.814868	0.069	0.176	0.000173468	Endothelial	AEBP1
5.87096e-09	-0.754668	0.144	0.284	0.000174561	Endothelial	THY1
5.88845e-09	-0.412583	0.101	0.228	0.000175081	Endothelial	NBL1
5.90819e-09	-0.11443	0.107	0.238	0.000175668	Endothelial	SERTAD4-AS1
5.93808e-09	-1.10275	0.036	0.117	0.000176557	Endothelial	TMEM164
5.95069e-09	-0.589365	0.041	0.127	0.000176932	Endothelial	RBM38
5.95914e-09	-0.223598	0.742	0.96	0.000177183	Endothelial	MT-ND5
5.99426e-09	-0.378815	0.205	0.361	0.000178227	Endothelial	UBE2H
6.10256e-09	-0.295053	0.382	0.58	0.000181448	Endothelial	CCDC50
6.17791e-09	-0.701924	0.059	0.157	0.000183688	Endothelial	NCEH1
6.24333e-09	-2.02406	0.042	0.127	0.000185633	Endothelial	PIK3R4
6.39067e-09	-0.670157	0.143	0.284	0.000190014	Endothelial	ATF2
6.40032e-09	-0.697264	0.144	0.281	0.000190301	Endothelial	ANKRD37
6.46875e-09	-0.561303	0.104	0.228	0.000192335	Endothelial	AFTPH
6.46982e-09	-0.738533	0.052	0.145	0.000192367	Endothelial	MOB1B
6.49499e-09	-0.612695	0.084	0.201	0.000193115	Endothelial	PRPF3
6.50173e-09	-0.182435	0.223	0.395	0.000193316	Endothelial	SCARF1
6.60579e-09	-0.664393	0.102	0.225	0.00019641	Endothelial	ACOT7
6.61455e-09	-0.511763	0.113	0.241	0.00019667	Endothelial	CS
6.68759e-09	-0.298647	0.244	0.423	0.000198842	Endothelial	PXDN
6.75696e-09	-0.431812	0.283	0.454	0.000200905	Endothelial	STC1
6.81295e-09	-1.10662	0.098	0.213	0.000202569	Endothelial	METTL12
6.88891e-09	-0.943701	0.158	0.293	0.000204828	Endothelial	CDA
6.97573e-09	-0.431245	0.414	0.596	0.000207409	Endothelial	GABARAP
7.09289e-09	-0.89795	0.121	0.25	0.000210893	Endothelial	SLC25A24
7.20643e-09	-0.465125	0.312	0.494	0.000214269	Endothelial	INPP1
7.28372e-09	-0.609463	0.172	0.321	0.000216567	Endothelial	AHI1
7.31974e-09	-0.28162	0.503	0.747	0.000217638	Endothelial	FIS1
7.32324e-09	-0.538057	0.185	0.34	0.000217742	Endothelial	CDK12
7.39662e-09	-0.79366	0.073	0.179	0.000219924	Endothelial	CHFR
7.44005e-09	-0.412733	0.244	0.414	0.000221215	Endothelial	FGD5
7.46679e-09	-0.329014	0.24	0.414	0.00022201	Endothelial	MAN1A2
7.49492e-09	-0.538816	0.167	0.315	0.000222846	Endothelial	MBD4
7.62459e-09	-0.565193	0.181	0.333	0.000226702	Endothelial	PPP2R5A
7.65511e-09	-1.25163	0.014	0.071	0.000227609	Endothelial	KANSL1L
7.7479e-09	-0.467705	0.135	0.275	0.000230368	Endothelial	AGO3
7.81269e-09	-1.22416	0.055	0.151	0.000232295	Endothelial	NSMAF
7.86148e-09	-0.699074	0.209	0.361	0.000233745	Endothelial	GFOD2
7.92908e-09	-0.481941	0.106	0.231	0.000235755	Endothelial	PARP4
7.99963e-09	-0.890892	0.057	0.154	0.000237853	Endothelial	CITED4
8.08548e-09	-0.406003	0.094	0.213	0.000240406	Endothelial	NISCH
8.2247e-09	-0.664667	0.033	0.111	0.000244545	Endothelial	CXCL8
8.32092e-09	-1.79401	0.021	0.086	0.000247406	Endothelial	SNAP25
8.52689e-09	-0.608716	0.154	0.296	0.00025353	Endothelial	PMAIP1
8.59622e-09	-0.304371	0.418	0.645	0.000255591	Endothelial	VCP
8.83519e-09	-1.93735	0.027	0.099	0.000262697	Endothelial	IFT172
8.87658e-09	-0.214526	0.215	0.386	0.000263927	Endothelial	RASA4
9.04584e-09	-0.761697	0.059	0.157	0.00026896	Endothelial	RP11-138A9.1
9.12399e-09	-0.526052	0.127	0.259	0.000271284	Endothelial	ZNF721
9.13482e-09	-0.361306	0.174	0.327	0.000271606	Endothelial	CAND1
9.21612e-09	-0.804747	0.083	0.194	0.000274023	Endothelial	SLC5A3
9.39106e-09	-0.475019	0.141	0.281	0.000279224	Endothelial	SFT2D2
9.57931e-09	-2.10602	0.009	0.059	0.000284821	Endothelial	CNR1
9.61512e-09	-0.501275	0.099	0.219	0.000285886	Endothelial	MTMR6
9.64393e-09	-0.615994	0.205	0.358	0.000286743	Endothelial	TMEM141
9.70103e-09	-1.26843	0.056	0.151	0.000288441	Endothelial	ARFGAP1
9.71317e-09	-0.430065	0.158	0.302	0.000288802	Endothelial	ZMYM2
9.76379e-09	-0.53709	0.116	0.244	0.000290307	Endothelial	ZNRF1
9.84642e-09	-0.667571	0.048	0.136	0.000292764	Endothelial	NPNT
9.89353e-09	-0.617093	0.07	0.176	0.000294164	Endothelial	FUT8
9.90686e-09	-1.30113	0.016	0.074	0.000294561	Endothelial	MEX3B
1.04308e-08	-0.413856	0.424	0.602	0.000310139	Endothelial	AC090498.1
1.05355e-08	-0.915638	0.043	0.13	0.000313251	Endothelial	ZNF708
1.05415e-08	-0.264284	0.384	0.574	0.00031343	Endothelial	SRSF10
1.06097e-08	-0.747654	0.065	0.167	0.000315458	Endothelial	CCDC93
1.06996e-08	-0.476452	0.143	0.275	0.00031813	Endothelial	ZBTB7A
1.08289e-08	-2.93293	0.006	0.049	0.000321975	Endothelial	RP11-26J3.1
1.0877e-08	-0.260292	0.344	0.537	0.000323405	Endothelial	ACVRL1
1.0914e-08	-0.908719	0.075	0.182	0.000324505	Endothelial	ARFGEF2
1.09246e-08	-0.741159	0.165	0.309	0.000324823	Endothelial	EPB41L4A-AS1
1.09851e-08	-0.609067	0.171	0.315	0.000326621	Endothelial	DOCK4
1.10028e-08	-1.16846	0.054	0.145	0.000327145	Endothelial	BACE1
1.114e-08	-0.71041	0.062	0.16	0.000331227	Endothelial	PPTC7
1.12287e-08	-1.25925	0.027	0.099	0.000333864	Endothelial	GDAP1
1.12441e-08	-0.762959	0.162	0.302	0.000334321	Endothelial	2025-03-05
1.12871e-08	-0.506239	0.087	0.201	0.0003356	Endothelial	CERK
1.13073e-08	-0.347843	0.269	0.444	0.000336201	Endothelial	UPF3A
1.13613e-08	-0.679243	0.176	0.324	0.000337807	Endothelial	UBTD1
1.1409e-08	-1.56458	0.027	0.099	0.000339223	Endothelial	MORC2
1.15459e-08	-0.573086	0.127	0.259	0.000343294	Endothelial	RASGRF2
1.1548e-08	-0.495192	0.152	0.293	0.000343356	Endothelial	VPS13A
1.16182e-08	-1.19514	0.026	0.096	0.000345445	Endothelial	ASAP3
1.17395e-08	-0.342548	0.39	0.583	0.000349051	Endothelial	BACE2
1.17966e-08	-1.66228	0.062	0.157	0.000350748	Endothelial	GABRD
1.18041e-08	-1.01884	0.098	0.21	0.000350971	Endothelial	NRGN
1.18931e-08	-2.39566	0.006	0.049	0.000353618	Endothelial	RP11-631N16.4
1.19761e-08	-0.279309	0.479	0.707	0.000356087	Endothelial	GLTSCR2
1.2138e-08	-0.100946	0.35	0.537	0.000360898	Endothelial	PICALM
1.21548e-08	-1.06577	0.091	0.204	0.000361398	Endothelial	TDRP
1.22401e-08	-0.495348	0.227	0.392	0.000363934	Endothelial	ZDHHC3
1.23178e-08	-0.674431	0.143	0.278	0.000366245	Endothelial	FBLIM1
1.23563e-08	-0.830458	0.045	0.133	0.00036739	Endothelial	MBOAT2
1.24345e-08	-0.783848	0.062	0.16	0.000369716	Endothelial	FMNL2
1.25185e-08	-0.275547	0.457	0.694	0.000372214	Endothelial	SEC14L1
1.25723e-08	-1.19879	0.026	0.096	0.000373812	Endothelial	RP11-412D9.4
1.25907e-08	-0.641123	0.075	0.182	0.00037436	Endothelial	NBAS
1.26385e-08	-0.250289	0.155	0.299	0.000375782	Endothelial	SUSD6
1.27518e-08	-0.674592	0.114	0.241	0.000379148	Endothelial	UBR2
1.2863e-08	-0.562829	0.237	0.404	0.000382455	Endothelial	C9orf142
1.30552e-08	-0.556304	0.2	0.355	0.000388169	Endothelial	APBB2
1.32939e-08	-0.52057	0.115	0.244	0.000395268	Endothelial	ZNF83
1.3372e-08	-0.655833	0.037	0.117	0.000397591	Endothelial	EZH2
1.33973e-08	-0.53642	0.063	0.164	0.000398342	Endothelial	NR2C1
1.34092e-08	-0.642929	0.11	0.235	0.000398696	Endothelial	EHD1
1.34338e-08	-0.139216	0.402	0.63	0.000399427	Endothelial	TAPBP
1.34972e-08	-1.13731	0.051	0.142	0.000401313	Endothelial	SEMA6C
1.36164e-08	-0.525398	0.151	0.29	0.000404858	Endothelial	DNM1L
1.38191e-08	-0.408338	0.18	0.327	0.000410884	Endothelial	AOC3
1.40022e-08	-0.242064	0.24	0.414	0.000416327	Endothelial	PUM1
1.40467e-08	-1.17068	0.062	0.16	0.000417649	Endothelial	PAPD5
1.42215e-08	-0.937991	0.073	0.176	0.000422848	Endothelial	NPC1
1.46709e-08	-0.745747	0.112	0.238	0.000436209	Endothelial	RAPH1
1.46714e-08	-0.761761	0.049	0.139	0.000436225	Endothelial	SCRIB
1.46779e-08	-0.313893	0.339	0.525	0.000436418	Endothelial	RAB6A
1.48599e-08	-0.428454	0.09	0.204	0.000441829	Endothelial	PLEKHM2
1.49974e-08	-1.11598	0.044	0.13	0.000445917	Endothelial	HMCN1
1.5019e-08	-0.841206	0.049	0.139	0.000446561	Endothelial	GABRE
1.5059e-08	-0.591511	0.118	0.244	0.000447751	Endothelial	SP3
1.50971e-08	-1.5504	0.022	0.086	0.000448881	Endothelial	SNTB1
1.52367e-08	-0.361081	0.13	0.265	0.000453033	Endothelial	NXN
1.5462e-08	-0.398225	0.035	0.114	0.000459731	Endothelial	GRAMD4
1.56702e-08	-0.515303	0.19	0.346	0.000465921	Endothelial	GRPEL1
1.56989e-08	0.334606	0.946	1	0.000466777	Endothelial	RPS18
1.57384e-08	-0.509918	0.091	0.207	0.00046795	Endothelial	RNF38
1.60037e-08	-0.293731	0.276	0.457	0.000475838	Endothelial	PDCD6IP
1.61305e-08	-0.365832	0.277	0.448	0.000479608	Endothelial	ASH1L
1.61917e-08	-1.05357	0.116	0.238	0.000481429	Endothelial	TRAPPC6B
1.66303e-08	-0.359287	0.134	0.269	0.00049447	Endothelial	NAPG
1.66978e-08	0.336069	0.876	0.972	0.000496477	Endothelial	RPL15
1.69154e-08	-0.483182	0.095	0.213	0.000502945	Endothelial	UBE2F
1.7215e-08	-0.418292	0.293	0.46	0.000511854	Endothelial	ADGRG1
1.72502e-08	0.317339	0.891	0.988	0.0005129	Endothelial	RPS14
1.73254e-08	-0.655348	0.105	0.225	0.000515137	Endothelial	FAM134A
1.73419e-08	-1.02941	0.048	0.136	0.000515628	Endothelial	USP32
1.74286e-08	-5.44975	0	0.025	0.000518205	Endothelial	EIF3CL
1.74919e-08	-0.364996	0.458	0.651	0.000520085	Endothelial	SERTAD1
1.7713e-08	-1.042	0.067	0.167	0.00052666	Endothelial	USP53
1.79023e-08	-0.679084	0.062	0.16	0.00053229	Endothelial	CCDC117
1.79146e-08	-0.417653	0.067	0.17	0.000532653	Endothelial	MSI2
1.79598e-08	-0.897594	0.095	0.21	0.000533999	Endothelial	NT5C
1.8001e-08	-0.474907	0.159	0.299	0.000535223	Endothelial	EVL
1.80722e-08	-0.574137	0.113	0.241	0.000537342	Endothelial	PLXDC2
1.81879e-08	-0.399874	0.203	0.367	0.000540782	Endothelial	TOB2
1.8211e-08	-0.186042	0.449	0.685	0.000541469	Endothelial	KRTCAP2
1.83218e-08	-0.462007	0.258	0.429	0.000544762	Endothelial	SNX9
1.83824e-08	-1.18976	0.034	0.111	0.000546563	Endothelial	PELI2
1.84756e-08	-1.45474	0.028	0.099	0.000549335	Endothelial	NFXL1
1.85575e-08	-0.569308	0.057	0.151	0.000551771	Endothelial	PLCB3
1.85869e-08	-0.473175	0.145	0.281	0.000552644	Endothelial	BCL7C
1.8637e-08	1.53131	0.357	0.225	0.000554134	Endothelial	MX1
1.86833e-08	-0.260417	0.335	0.531	0.000555512	Endothelial	GNB1
1.88079e-08	-1.78213	0.034	0.108	0.000559217	Endothelial	COL27A1
1.92388e-08	-0.642389	0.2	0.358	0.000572026	Endothelial	DIAPH2
1.93981e-08	-0.611025	0.07	0.173	0.000576764	Endothelial	PGP
1.96022e-08	-0.827191	0.053	0.145	0.000582831	Endothelial	NFKBIE
1.99412e-08	-0.341375	0.24	0.404	0.000592911	Endothelial	CYTH1
2.00729e-08	-0.793827	0.104	0.222	0.000596827	Endothelial	ZNF467
2.03439e-08	-0.132605	0.247	0.423	0.000604885	Endothelial	DAAM1
2.03561e-08	-0.57929	0.134	0.265	0.000605249	Endothelial	ZMYM5
2.04199e-08	-1.24526	0.025	0.093	0.000607145	Endothelial	ZNF100
2.05833e-08	-0.464218	0.116	0.244	0.000612004	Endothelial	TRPC4AP
2.07064e-08	-0.342583	0.02	0.083	0.000615663	Endothelial	LRP12
2.07768e-08	0.313841	0.887	1	0.000617756	Endothelial	RPS6
2.08433e-08	-0.657532	0.247	0.404	0.000619735	Endothelial	APOL1
2.10161e-08	-1.54319	0.016	0.074	0.000624872	Endothelial	UAP1L1
2.10865e-08	-0.614732	0.142	0.278	0.000626965	Endothelial	PRDM2
2.12031e-08	-0.226073	0.467	0.694	0.000630433	Endothelial	FLT1
2.13364e-08	-0.896816	0.084	0.194	0.000634396	Endothelial	ZSWIM8
2.17071e-08	-0.496237	0.279	0.454	0.000645418	Endothelial	H2AFX
2.22367e-08	-0.177455	0.271	0.448	0.000661165	Endothelial	FGFR1OP2
2.23068e-08	-0.206899	0.544	0.799	0.000663247	Endothelial	ARHGAP29
2.26545e-08	-2.97337	0.01	0.059	0.000673585	Endothelial	RP11-109G23.3
2.27198e-08	-0.61568	0.173	0.321	0.000675527	Endothelial	ABHD5
2.27266e-08	-0.693864	0.169	0.309	0.00067573	Endothelial	LPGAT1
2.30371e-08	-2.09686	0.018	0.077	0.000684961	Endothelial	VAV3
2.31906e-08	-0.37471	0.298	0.457	0.000689525	Endothelial	TOMM5
2.32255e-08	-3.07567	0.005	0.043	0.000690565	Endothelial	KLHL14
2.33661e-08	-0.175845	0.525	0.738	0.000694743	Endothelial	ADAM15
2.36339e-08	-0.158561	0.379	0.583	0.000702707	Endothelial	PIM3
2.36478e-08	-2.23786	0.018	0.077	0.00070312	Endothelial	SPTBN5
2.40251e-08	-0.641903	0.107	0.228	0.000714337	Endothelial	SETD3
2.42032e-08	-0.74574	0.069	0.17	0.000719635	Endothelial	USP25
2.4273e-08	-0.956658	0.048	0.136	0.00072171	Endothelial	B3GALT6
2.43723e-08	-0.739975	0.084	0.191	0.000724663	Endothelial	RBM10
2.45393e-08	-0.741291	0.089	0.201	0.000729628	Endothelial	ERLIN1
2.45421e-08	-0.230598	0.467	0.707	0.00072971	Endothelial	ATOX1
2.45513e-08	-0.502384	0.092	0.204	0.000729985	Endothelial	GSTM3
2.47503e-08	-0.886083	0.056	0.148	0.000735901	Endothelial	GAB1
2.4791e-08	-0.22258	0.543	0.784	0.000737112	Endothelial	C19orf43
2.48221e-08	-0.52008	0.119	0.244	0.000738036	Endothelial	MSL1
2.48914e-08	-1.57127	0.041	0.12	0.000740097	Endothelial	RASL11A
2.50301e-08	-0.572586	0.098	0.213	0.000744219	Endothelial	ZZZ3
2.52798e-08	-0.239117	0.111	0.235	0.000751644	Endothelial	ANKH
2.54922e-08	-0.754736	0.092	0.204	0.000757961	Endothelial	PXDC1
2.55626e-08	-0.364368	0.282	0.451	0.000760053	Endothelial	GCC2
2.57497e-08	-0.691156	0.046	0.133	0.000765617	Endothelial	VPRBP
2.5931e-08	-0.148931	0.364	0.556	0.000771006	Endothelial	RBMX
2.60116e-08	-0.571979	0.209	0.352	0.000773404	Endothelial	BOD1L1
2.60466e-08	-0.637349	0.237	0.398	0.000774444	Endothelial	UVRAG
2.60698e-08	-1.03842	0.069	0.167	0.000775132	Endothelial	BMP2K
2.61453e-08	-1.90058	0.01	0.059	0.000777379	Endothelial	FAM222A
2.6154e-08	3.87516	0.112	0.012	0.000777636	Endothelial	IGKV3-11
2.64942e-08	-0.904942	0.065	0.164	0.000787752	Endothelial	MMGT1
2.67047e-08	-0.578872	0.165	0.306	0.000794011	Endothelial	COA1
2.6706e-08	-0.594435	0.065	0.164	0.00079405	Endothelial	ARHGAP24
2.72743e-08	-0.527749	0.234	0.398	0.000810946	Endothelial	RNF10
2.7421e-08	-1.31269	0.029	0.099	0.000815309	Endothelial	WDR27
2.74261e-08	-0.61088	0.072	0.173	0.00081546	Endothelial	GPS2
2.74309e-08	-0.307255	0.271	0.438	0.000815603	Endothelial	FXR1
2.78229e-08	-1.42023	0.041	0.12	0.000827259	Endothelial	TLE2
2.82399e-08	-1.37126	0.06	0.154	0.000839656	Endothelial	CH25H
2.83951e-08	-0.355021	0.111	0.235	0.00084427	Endothelial	BMS1
2.85649e-08	-0.896226	0.113	0.231	0.000849321	Endothelial	DENND3
2.88011e-08	-0.889082	0.06	0.154	0.000856342	Endothelial	GTPBP1
2.88849e-08	-0.594469	0.144	0.278	0.000858834	Endothelial	CTDNEP1
2.90665e-08	-0.399749	0.151	0.29	0.000864235	Endothelial	VCAN
2.95052e-08	-0.933133	0.094	0.207	0.000877279	Endothelial	CEP85L
2.9591e-08	-1.45914	0.018	0.077	0.000879831	Endothelial	CEP152
2.96639e-08	-1.83879	0.029	0.099	0.000881998	Endothelial	ARL10
2.96819e-08	-0.508967	0.138	0.269	0.000882531	Endothelial	MAPKAPK2
3.00419e-08	-0.126492	0.415	0.627	0.000893235	Endothelial	TSPAN4
3.02527e-08	-1.67982	0.014	0.068	0.000899503	Endothelial	BMF
3.07829e-08	4.54004	0.13	0.025	0.000915268	Endothelial	JCHAIN
3.08538e-08	-0.531377	0.094	0.207	0.000917376	Endothelial	ZADH2
3.11249e-08	-0.439329	0.267	0.435	0.000925436	Endothelial	MKL2
3.14018e-08	-0.269683	0.174	0.321	0.000933671	Endothelial	TMCO3
3.1541e-08	-0.625009	0.133	0.262	0.000937808	Endothelial	EXOC4
3.22842e-08	-0.320474	0.215	0.367	0.000959905	Endothelial	BOLA3
3.26012e-08	-0.81986	0.098	0.213	0.000969332	Endothelial	SAMD8
3.35017e-08	-0.461872	0.134	0.265	0.000996107	Endothelial	ETV6
3.36529e-08	-1.0594	0.113	0.231	0.0010006	Endothelial	CDK13
3.36577e-08	-0.90813	0.079	0.185	0.00100074	Endothelial	HIVEP1
3.36757e-08	-2.59307	0.004	0.04	0.00100128	Endothelial	RP11-1223D19.1
3.38034e-08	-1.63803	0.029	0.099	0.00100508	Endothelial	CROT
3.39087e-08	-1.01163	0.1	0.213	0.00100821	Endothelial	FAM160B1
3.39225e-08	-1.35846	0.046	0.13	0.00100862	Endothelial	KLHL6
3.40291e-08	-0.372503	0.219	0.373	0.00101179	Endothelial	FAM50A
3.42077e-08	-0.432559	0.119	0.241	0.0010171	Endothelial	ASAP2
3.43979e-08	-0.56942	0.124	0.25	0.00102275	Endothelial	GPAT4
3.45325e-08	-0.251604	0.276	0.444	0.00102675	Endothelial	PDLIM7
3.46845e-08	-0.449897	0.219	0.373	0.00103127	Endothelial	CLINT1
3.49968e-08	-0.744076	0.077	0.179	0.00104056	Endothelial	MIB2
3.55253e-08	-0.167848	0.04	0.12	0.00105627	Endothelial	GORAB
3.56324e-08	-1.78622	0.026	0.093	0.00105946	Endothelial	DCAF17
3.57099e-08	-0.776212	0.065	0.16	0.00106176	Endothelial	ELOVL7
3.595e-08	-1.14262	0.049	0.136	0.0010689	Endothelial	SPOPL
3.60547e-08	-1.22452	0.014	0.068	0.00107201	Endothelial	RAB11FIP3
3.70233e-08	-0.226016	0.399	0.596	0.00110081	Endothelial	PDK4
3.70969e-08	-0.94468	0.055	0.145	0.001103	Endothelial	OXCT1
3.71826e-08	-0.264313	0.251	0.423	0.00110555	Endothelial	TPST2
3.7259e-08	-0.249438	0.045	0.13	0.00110782	Endothelial	ZNF598
3.74412e-08	-0.263202	0.327	0.509	0.00111324	Endothelial	LAMC1
3.74435e-08	-0.377877	0.279	0.448	0.00111331	Endothelial	LBH
3.77553e-08	-0.741046	0.088	0.198	0.00112258	Endothelial	PIM1
3.85217e-08	-0.590839	0.247	0.401	0.00114537	Endothelial	HECTD1
3.86081e-08	-0.335035	0.235	0.386	0.00114793	Endothelial	NUDT3
3.90058e-08	-4.29892	0.003	0.037	0.00115976	Endothelial	RP1-168L15.5
3.90101e-08	-0.643135	0.123	0.247	0.00115989	Endothelial	SIAH1
3.9348e-08	-0.751132	0.123	0.247	0.00116993	Endothelial	MTR
4.00922e-08	-0.77821	0.119	0.241	0.00119206	Endothelial	NUDCD3
4.04935e-08	-1.75961	0.027	0.096	0.00120399	Endothelial	ANKHD1
4.04994e-08	-0.831482	0.071	0.173	0.00120417	Endothelial	LARP4B
4.0871e-08	-0.337469	0.306	0.481	0.00121522	Endothelial	ELMO1
4.10267e-08	-0.515665	0.212	0.364	0.00121985	Endothelial	HMG20B
4.15623e-08	-0.231922	0.282	0.457	0.00123577	Endothelial	PTPN12
4.19146e-08	-0.130597	0.482	0.704	0.00124625	Endothelial	ATP1B3
4.19495e-08	-0.712244	0.086	0.194	0.00124728	Endothelial	RAB11FIP5
4.25172e-08	-0.141686	0.445	0.664	0.00126416	Endothelial	BANF1
4.26169e-08	-0.849917	0.029	0.099	0.00126713	Endothelial	EIF3C
4.29819e-08	-1.75616	0.003	0.037	0.00127798	Endothelial	SLC2A14
4.31063e-08	-0.209342	0.366	0.559	0.00128168	Endothelial	SF3B1
4.32521e-08	-0.841686	0.059	0.151	0.00128601	Endothelial	INPPL1
4.32607e-08	-0.103049	0.299	0.497	0.00128627	Endothelial	PDIA4
4.33365e-08	-0.616286	0.077	0.182	0.00128852	Endothelial	ENTPD4
4.3461e-08	-1.33557	0.044	0.127	0.00129223	Endothelial	SPAST
4.35912e-08	-0.401259	0.212	0.37	0.0012961	Endothelial	ZNF644
4.35943e-08	-0.437964	0.149	0.284	0.00129619	Endothelial	KIAA1033
4.40938e-08	-0.273057	0.588	0.84	0.00131104	Endothelial	GPX1
4.42728e-08	-0.133126	0.541	0.753	0.00131636	Endothelial	EIF4G2
4.43274e-08	-2.37306	0.003	0.037	0.00131799	Endothelial	CTB-50L17.16
4.4917e-08	-4.43945	0.002	0.034	0.00133552	Endothelial	C5AR2
4.54261e-08	-0.632661	0.103	0.219	0.00135065	Endothelial	NUP98
4.54801e-08	-1.7037	0.009	0.056	0.00135226	Endothelial	MANEA-AS1
4.60554e-08	-0.392475	0.323	0.512	0.00136936	Endothelial	HDLBP
4.67888e-08	-0.309426	0.183	0.333	0.00139117	Endothelial	SMIM10L1
4.69152e-08	-0.36154	0.305	0.478	0.00139493	Endothelial	TNFAIP3
4.71802e-08	-0.292259	0.171	0.315	0.00140281	Endothelial	STX4
4.71806e-08	-3.30475	0.002	0.031	0.00140282	Endothelial	PCDH10
4.75212e-08	-2.77949	0.002	0.034	0.00141295	Endothelial	RP11-629O1.2
4.79494e-08	-0.201877	0.337	0.543	0.00142568	Endothelial	MGAT1
4.79556e-08	-0.824891	0.065	0.16	0.00142587	Endothelial	ZNF493
4.8337e-08	-0.945325	0.053	0.142	0.0014372	Endothelial	PCNT
4.85822e-08	-0.375661	0.253	0.414	0.00144449	Endothelial	PHF20L1
4.92873e-08	0.429104	0.827	0.914	0.00146546	Endothelial	HSP90AB1
4.94369e-08	-0.761572	0.084	0.188	0.00146991	Endothelial	SLC35E4
4.98275e-08	-0.280104	0.404	0.599	0.00148152	Endothelial	UTRN
5.00297e-08	-0.48697	0.203	0.346	0.00148753	Endothelial	PKN1
5.01523e-08	-0.382313	0.324	0.509	0.00149118	Endothelial	EHD2
5.06112e-08	-0.490695	0.138	0.269	0.00150482	Endothelial	CDK10
5.06926e-08	-0.780897	0.062	0.154	0.00150724	Endothelial	DLEU2
5.08404e-08	-0.399753	0.112	0.235	0.00151164	Endothelial	CLK4
5.09026e-08	-0.681654	0.13	0.253	0.00151349	Endothelial	NPTN
5.10031e-08	-1.14298	0.08	0.182	0.00151648	Endothelial	UBR3
5.10201e-08	-0.236886	0.179	0.327	0.00151698	Endothelial	RFK
5.26108e-08	-0.670863	0.091	0.201	0.00156428	Endothelial	MBD3
5.26819e-08	-0.598486	0.102	0.219	0.00156639	Endothelial	RAB3C
5.33321e-08	-1.1859	0.064	0.157	0.00158572	Endothelial	COMTD1
5.34789e-08	-0.760914	0.2	0.346	0.00159009	Endothelial	NRDC
5.36722e-08	-0.790269	0.119	0.241	0.00159584	Endothelial	ZNF33A
5.42215e-08	-0.177759	0.356	0.552	0.00161217	Endothelial	SNRPF
5.46853e-08	-0.747966	0.029	0.099	0.00162596	Endothelial	PTGER4
5.48215e-08	-1.10106	0.062	0.154	0.00163001	Endothelial	JAK2
5.48418e-08	-0.138023	0.212	0.37	0.00163061	Endothelial	NUMA1
5.4991e-08	-0.989213	0.017	0.074	0.00163505	Endothelial	ZXDB
5.50829e-08	-0.801558	0.101	0.213	0.00163778	Endothelial	LEF1
5.54174e-08	-0.932787	0.043	0.123	0.00164773	Endothelial	WRN
5.568e-08	-0.272644	0.411	0.611	0.00165553	Endothelial	CAST
5.56985e-08	-0.552933	0.187	0.333	0.00165608	Endothelial	BAG6
5.60821e-08	-0.501992	0.118	0.238	0.00166749	Endothelial	GRIPAP1
5.63455e-08	-0.638989	0.051	0.139	0.00167532	Endothelial	GIGYF1
5.65928e-08	-1.70431	0.04	0.117	0.00168267	Endothelial	SLC25A27
5.697e-08	-0.401778	0.27	0.435	0.00169389	Endothelial	RGS16
5.76304e-08	-0.245453	0.291	0.466	0.00171353	Endothelial	PKP4
5.80942e-08	-0.602167	0.226	0.377	0.00172731	Endothelial	PLOD1
5.82129e-08	-0.337891	0.215	0.367	0.00173085	Endothelial	RBM6
5.83703e-08	-0.44817	0.072	0.173	0.00173552	Endothelial	USP38
5.85911e-08	-0.855507	0.087	0.194	0.00174209	Endothelial	PALD1
5.86828e-08	-0.831946	0.055	0.145	0.00174482	Endothelial	CCDC71L
5.893e-08	-1.42389	0.013	0.065	0.00175217	Endothelial	OTUD3
5.90125e-08	-0.375659	0.165	0.306	0.00175462	Endothelial	EPB41L4A
5.96291e-08	-0.573638	0.078	0.182	0.00177295	Endothelial	FAM118A
5.97541e-08	-0.337107	0.164	0.302	0.00177667	Endothelial	EGLN1
5.97753e-08	-0.585798	0.13	0.256	0.0017773	Endothelial	MYO9A
5.99688e-08	0.380965	0.885	0.978	0.00178305	Endothelial	EIF1
5.99876e-08	-0.45564	0.136	0.259	0.00178361	Endothelial	MBD2
6.04136e-08	-0.732759	0.144	0.275	0.00179628	Endothelial	ATF7IP
6.08298e-08	-0.929952	0.034	0.108	0.00180865	Endothelial	GSTCD
6.08513e-08	-0.504928	0.075	0.176	0.00180929	Endothelial	FO538757.2
6.10965e-08	-0.269879	0.343	0.525	0.00181658	Endothelial	ZEB1
6.11279e-08	-0.836951	0.089	0.198	0.00181752	Endothelial	SOX13
6.14944e-08	-0.17516	0.368	0.568	0.00182841	Endothelial	TMEM173
6.15501e-08	-0.285039	0.25	0.42	0.00183007	Endothelial	CFAP20
6.20214e-08	-0.388839	0.246	0.404	0.00184408	Endothelial	PABPN1
6.23422e-08	-0.810613	0.036	0.111	0.00185362	Endothelial	KMT2E-AS1
6.27741e-08	-0.407888	0.28	0.451	0.00186646	Endothelial	PKN2
6.35576e-08	-0.821556	0.086	0.191	0.00188976	Endothelial	TACC2
6.38376e-08	-0.317878	0.19	0.34	0.00189808	Endothelial	ZCCHC11
6.40429e-08	0.576508	0.856	0.923	0.00190419	Endothelial	JUNB
6.5121e-08	-0.575972	0.037	0.114	0.00193624	Endothelial	WTIP
6.55497e-08	-0.785426	0.087	0.194	0.00194899	Endothelial	TMOD2
6.5886e-08	-0.782826	0.081	0.185	0.00195899	Endothelial	AKAP8L
6.60208e-08	-1.0083	0.048	0.133	0.001963	Endothelial	OTUD1
6.77094e-08	-1.00947	0.092	0.201	0.0020132	Endothelial	AKAP2
6.77927e-08	-1.01179	0.02	0.08	0.00201568	Endothelial	GDF11
6.80812e-08	-0.944898	0.038	0.114	0.00202426	Endothelial	ZEB1-AS1
6.84683e-08	3.29901	0.141	0.034	0.00203577	Endothelial	CD24
6.85176e-08	-0.915806	0.137	0.262	0.00203723	Endothelial	HGS
6.9302e-08	-0.25358	0.223	0.383	0.00206056	Endothelial	CERS2
6.94267e-08	-0.590133	0.07	0.17	0.00206426	Endothelial	ANKRD36
7.00389e-08	-0.867481	0.071	0.17	0.00208247	Endothelial	MOGS
7.10083e-08	-1.07267	0.078	0.176	0.00211129	Endothelial	WDR37
7.13178e-08	-0.582337	0.191	0.333	0.00212049	Endothelial	DICER1
7.1329e-08	-0.160055	0.51	0.738	0.00212082	Endothelial	YWHAZ
7.18638e-08	-0.627944	0.092	0.201	0.00213673	Endothelial	LZTS2
7.19899e-08	-0.897875	0.079	0.179	0.00214048	Endothelial	OSBPL3
7.25168e-08	-0.454483	0.05	0.136	0.00215614	Endothelial	KIAA1841
7.28662e-08	-0.886923	0.126	0.247	0.00216653	Endothelial	DAB2IP
7.31313e-08	-1.14512	0.049	0.133	0.00217441	Endothelial	TGFBR1
7.45419e-08	-1.66046	0.011	0.059	0.00221635	Endothelial	AIM2
7.50159e-08	7.70023	0.084	0	0.00223045	Endothelial	IGKV3-15
7.64889e-08	-0.105257	0.504	0.725	0.00227425	Endothelial	HMGN3
7.65187e-08	-0.338447	0.133	0.262	0.00227513	Endothelial	HGSNAT
7.69547e-08	0.144965	0.019	0.077	0.00228809	Endothelial	KHDRBS3
7.7579e-08	-0.697936	0.116	0.235	0.00230666	Endothelial	PHLDB2
7.7996e-08	-0.948749	0.047	0.13	0.00231905	Endothelial	PAPD7
7.83376e-08	-0.452288	0.208	0.352	0.00232921	Endothelial	COX16
7.85729e-08	-0.224101	0.692	0.923	0.00233621	Endothelial	CST3
7.99789e-08	-1.519	0.015	0.068	0.00237801	Endothelial	CTD-2371O3.3
8.01968e-08	-0.336962	0.015	0.068	0.00238449	Endothelial	PTGS1
8.08235e-08	-0.655594	0.044	0.127	0.00240313	Endothelial	SLC25A29
8.10219e-08	-0.139854	0.074	0.176	0.00240902	Endothelial	THOC1
8.11895e-08	-0.477516	0.172	0.306	0.00241401	Endothelial	LRCH1
8.13948e-08	-0.308737	0.304	0.472	0.00242011	Endothelial	NUDT14
8.15105e-08	-0.603819	0.198	0.34	0.00242355	Endothelial	EIF4G3
8.1621e-08	-0.284633	0.418	0.602	0.00242684	Endothelial	LUC7L3
8.17443e-08	0.281385	0.876	0.975	0.0024305	Endothelial	HLA-A
8.17923e-08	-0.449107	0.123	0.241	0.00243193	Endothelial	CLSTN3
8.23056e-08	-0.384715	0.209	0.361	0.00244719	Endothelial	PPP2R4
8.31549e-08	-0.334948	0.113	0.231	0.00247245	Endothelial	AP1G1
8.31974e-08	-0.268977	0.391	0.574	0.00247371	Endothelial	RRBP1
8.44603e-08	-0.29284	0.101	0.216	0.00251126	Endothelial	MTA1
8.50163e-08	-0.337852	0.208	0.361	0.00252779	Endothelial	CCDC69
8.62846e-08	-0.846554	0.052	0.139	0.0025655	Endothelial	ZNF264
8.65193e-08	-0.436837	0.142	0.272	0.00257248	Endothelial	RGS12
8.66945e-08	-1.97469	0.03	0.099	0.00257769	Endothelial	FOCAD
8.71591e-08	-0.766911	0.13	0.253	0.0025915	Endothelial	TCF7L1
8.74008e-08	-0.126008	0.525	0.747	0.00259869	Endothelial	POLR2L
8.74959e-08	-0.266534	0.495	0.735	0.00260152	Endothelial	GPX4
8.77293e-08	-0.756254	0.07	0.167	0.00260846	Endothelial	OSBP
8.77822e-08	-0.759076	0.079	0.182	0.00261003	Endothelial	AKT2
8.7805e-08	-0.670804	0.259	0.407	0.00261071	Endothelial	DLL4
8.80216e-08	-0.515311	0.055	0.142	0.00261715	Endothelial	ATXN7L3
8.82501e-08	-0.330784	0.316	0.485	0.00262394	Endothelial	PCMTD1
8.8457e-08	-0.392039	0.061	0.154	0.00263009	Endothelial	SYS1
8.87066e-08	-0.645951	0.048	0.133	0.00263751	Endothelial	PEX1
8.96476e-08	-0.278907	0.183	0.33	0.00266549	Endothelial	DHX9
9.01228e-08	-0.157526	0.473	0.704	0.00267962	Endothelial	NUCB1
9.04533e-08	-0.497633	0.158	0.29	0.00268945	Endothelial	MARK3
9.05898e-08	-0.419281	0.141	0.272	0.00269351	Endothelial	TRABD
9.07402e-08	-0.646578	0.052	0.139	0.00269798	Endothelial	JDP2
9.19315e-08	-0.700363	0.1	0.213	0.0027334	Endothelial	ZC3H7A
9.19492e-08	-0.756433	0.087	0.194	0.00273392	Endothelial	ITGA3
9.25881e-08	-0.954026	0.077	0.176	0.00275292	Endothelial	MB21D1
9.2947e-08	-3.20539	0.005	0.043	0.00276359	Endothelial	ZNRD1-AS1
9.3105e-08	-2.04246	0.023	0.083	0.00276829	Endothelial	LINC01013
9.37391e-08	-0.205964	0.374	0.568	0.00278715	Endothelial	BCAP29
9.45954e-08	-0.832054	0.083	0.185	0.0028126	Endothelial	VTI1A
9.55604e-08	-0.536464	0.164	0.299	0.0028413	Endothelial	ARL5B
9.59387e-08	-0.242858	0.25	0.401	0.00285254	Endothelial	WAC
9.61215e-08	-0.240897	0.431	0.614	0.00285798	Endothelial	ATF4
9.65183e-08	-0.700949	0.051	0.136	0.00286978	Endothelial	CCDC149
9.68414e-08	-0.411919	0.151	0.284	0.00287939	Endothelial	ARHGEF2
9.69969e-08	-0.215976	0.059	0.151	0.00288401	Endothelial	LCN6
9.70126e-08	-0.49653	0.149	0.278	0.00288448	Endothelial	MAPK1
9.76883e-08	-0.936844	0.053	0.139	0.00290457	Endothelial	SLC8B1
9.84746e-08	-0.104376	0.254	0.423	0.00292795	Endothelial	FBXW5
9.86739e-08	-0.42257	0.133	0.259	0.00293387	Endothelial	RNF168
9.88768e-08	-0.624711	0.091	0.198	0.0029399	Endothelial	UGGT1
1.0006e-07	-1.1653	0.032	0.102	0.00297508	Endothelial	PRR5
1.00125e-07	-0.724259	0.096	0.204	0.00297701	Endothelial	FAM135A
1.00339e-07	-0.241488	0.173	0.318	0.00298337	Endothelial	SELP
1.00367e-07	-0.139451	0.613	0.836	0.00298423	Endothelial	EPAS1
1.01051e-07	7.75667	0.082	0	0.00300456	Endothelial	IGLV1-40
1.01141e-07	-0.473916	0.258	0.435	0.00300723	Endothelial	NID1
1.01165e-07	-0.289494	0.323	0.503	0.00300794	Endothelial	TIMM13
1.01585e-07	-0.847598	0.069	0.164	0.00302044	Endothelial	AEBP2
1.02318e-07	-0.648959	0.118	0.238	0.00304223	Endothelial	LRPPRC
1.02737e-07	-1.03928	0.032	0.102	0.00305468	Endothelial	SWT1
1.03062e-07	-1.92041	0.012	0.062	0.00306435	Endothelial	AVIL
1.03174e-07	-0.757348	0.098	0.207	0.00306768	Endothelial	SLC41A1
1.0358e-07	-1.22133	0.072	0.167	0.00307974	Endothelial	FLJ37453
1.0409e-07	-0.405567	0.162	0.296	0.0030949	Endothelial	CAMSAP2
1.04194e-07	-0.746865	0.109	0.222	0.00309801	Endothelial	SRGAP1
1.05266e-07	-0.530616	0.253	0.41	0.00312987	Endothelial	C19orf24
1.06188e-07	-0.388841	0.258	0.417	0.0031573	Endothelial	TBRG1
1.06516e-07	-1.16605	0.035	0.108	0.00316703	Endothelial	PER2
1.06673e-07	-0.245486	0.157	0.293	0.0031717	Endothelial	XRN1
1.06706e-07	-0.250008	0.252	0.41	0.0031727	Endothelial	SEC61A1
1.07099e-07	-0.372491	0.062	0.154	0.00318439	Endothelial	AP1G2
1.07765e-07	-0.48993	0.116	0.235	0.00320417	Endothelial	PACSIN2
1.09337e-07	-1.07567	0.094	0.201	0.00325091	Endothelial	JAZF1
1.10749e-07	-0.359487	0.155	0.29	0.00329291	Endothelial	SERTAD3
1.11238e-07	-0.574446	0.198	0.336	0.00330743	Endothelial	FCHO2
1.11275e-07	-0.242124	0.109	0.225	0.00330853	Endothelial	IMPAD1
1.11675e-07	-0.498182	0.196	0.34	0.00332044	Endothelial	FKBP4
1.11782e-07	-0.558578	0.185	0.324	0.00332362	Endothelial	DCHS1
1.11839e-07	-0.500319	0.184	0.324	0.00332531	Endothelial	GSK3B
1.12331e-07	-1.18522	0.062	0.151	0.00333995	Endothelial	POFUT2
1.12531e-07	-0.547085	0.184	0.324	0.00334589	Endothelial	DNAJC4
1.12807e-07	-0.202122	0.457	0.679	0.00335409	Endothelial	VPS28
1.12976e-07	-0.351756	0.236	0.392	0.00335912	Endothelial	LMO2
1.13005e-07	-0.874395	0.069	0.164	0.00335999	Endothelial	TK2
1.13042e-07	-1.34905	0.03	0.099	0.00336108	Endothelial	TIMM23B
1.13072e-07	-0.167737	0.307	0.485	0.00336197	Endothelial	SSNA1
1.13883e-07	-0.375053	0.092	0.201	0.00338607	Endothelial	TP53BP1
1.14168e-07	-0.705453	0.018	0.074	0.00339456	Endothelial	EFCAB13
1.15676e-07	-0.216949	0.178	0.321	0.00343941	Endothelial	BDH2
1.15871e-07	-1.04109	0.042	0.12	0.00344519	Endothelial	C4orf36
1.15889e-07	2.66209	0.362	0.269	0.00344574	Endothelial	IGKC
1.16265e-07	-0.834309	0.095	0.204	0.00345691	Endothelial	ANKRD36C
1.16446e-07	0.356641	0.974	0.997	0.00346229	Endothelial	MT-CO2
1.16697e-07	-0.350235	0.276	0.451	0.00346974	Endothelial	FERMT2
1.17259e-07	7.56246	0.081	0	0.00348645	Endothelial	IGKV1-9
1.17352e-07	-0.533877	0.042	0.12	0.00348923	Endothelial	ECT2
1.18267e-07	-1.13317	0.02	0.077	0.00351644	Endothelial	PANK4
1.18381e-07	-0.409298	0.126	0.247	0.00351981	Endothelial	AKAP17A
1.20801e-07	-0.355296	0.145	0.275	0.00359177	Endothelial	SS18
1.23096e-07	-0.639809	0.064	0.157	0.00366	Endothelial	ACSF3
1.23464e-07	-0.489882	0.188	0.333	0.00367095	Endothelial	SNHG12
1.23665e-07	-0.500819	0.146	0.275	0.00367692	Endothelial	ST8SIA4
1.23672e-07	-0.226814	0.244	0.395	0.00367714	Endothelial	FRMD4B
1.25131e-07	-0.726751	0.034	0.105	0.00372052	Endothelial	ZNF808
1.25313e-07	-1.6451	0.014	0.065	0.00372594	Endothelial	P3H3
1.27047e-07	-1.14185	0.014	0.065	0.00377749	Endothelial	ARHGAP20
1.27443e-07	-0.154038	0.281	0.451	0.00378927	Endothelial	SREK1
1.27578e-07	-1.82082	0.023	0.083	0.00379328	Endothelial	LIN54
1.27594e-07	-0.812517	0.063	0.154	0.00379375	Endothelial	FAM76B
1.29357e-07	-2.27578	0.008	0.049	0.00384617	Endothelial	KIAA1324L
1.29441e-07	-0.857585	0.121	0.238	0.00384868	Endothelial	CCNB1IP1
1.29474e-07	-0.857845	0.089	0.194	0.00384965	Endothelial	TNKS
1.29642e-07	-0.84543	0.115	0.225	0.00385465	Endothelial	CENPB
1.2987e-07	-1.99727	0.01	0.056	0.00386142	Endothelial	ACRC
1.30011e-07	-0.601028	0.073	0.17	0.00386562	Endothelial	DPY19L1
1.32002e-07	-1.4063	0.036	0.108	0.00392482	Endothelial	SBF1
1.34376e-07	-0.119685	0.38	0.565	0.00399542	Endothelial	CNIH1
1.34903e-07	-0.773339	0.069	0.164	0.00401108	Endothelial	FBXO32
1.35474e-07	-0.143977	0.132	0.259	0.00402804	Endothelial	CASP3
1.36018e-07	-0.956787	0.083	0.185	0.00404421	Endothelial	SENP5
1.36092e-07	-0.234247	0.64	0.877	0.00404642	Endothelial	FXYD5
1.36132e-07	-0.269121	0.175	0.318	0.00404762	Endothelial	NCBP3
1.36383e-07	-5.39478	0	0.022	0.00405509	Endothelial	FAM43B
1.36383e-07	-5.0433	0	0.022	0.00405509	Endothelial	RP1-102E24.8
1.36383e-07	-5.9755	0	0.022	0.00405509	Endothelial	AP000654.4
1.3706e-07	-0.169698	0.371	0.562	0.00407519	Endothelial	NDFIP1
1.3778e-07	-0.282248	0.108	0.225	0.00409662	Endothelial	TWSG1
1.38799e-07	-0.299288	0.25	0.401	0.00412692	Endothelial	PTP4A2
1.39598e-07	-0.772648	0.079	0.179	0.00415067	Endothelial	SLC35A5
1.41273e-07	-1.00478	0.054	0.139	0.00420048	Endothelial	SYNJ1
1.4218e-07	-0.21341	0.133	0.259	0.00422743	Endothelial	ACBD3
1.42484e-07	-0.179941	0.429	0.633	0.00423648	Endothelial	ADAMTS9
1.43128e-07	-0.634197	0.141	0.265	0.00425562	Endothelial	NOVA2
1.43249e-07	-0.757131	0.048	0.13	0.00425923	Endothelial	SAP30L
1.43436e-07	-0.814325	0.08	0.179	0.00426478	Endothelial	PIKFYVE
1.43733e-07	-0.524091	0.112	0.228	0.0042736	Endothelial	DGKE
1.44353e-07	0.160843	0.069	0.167	0.00429205	Endothelial	CBWD5
1.4446e-07	-1.24833	0.07	0.164	0.00429522	Endothelial	PDE10A
1.44481e-07	-0.680115	0.076	0.173	0.00429585	Endothelial	TTBK2
1.44664e-07	-0.376006	0.24	0.383	0.00430129	Endothelial	LDLR
1.44877e-07	-0.979518	0.133	0.25	0.00430764	Endothelial	ITPR1
1.45208e-07	-1.3908	0.024	0.086	0.00431746	Endothelial	DENND2C
1.45266e-07	-0.565105	0.184	0.318	0.00431919	Endothelial	VCL
1.46948e-07	-0.669645	0.041	0.117	0.0043692	Endothelial	DUSP10
1.47055e-07	-0.337256	0.294	0.463	0.00437238	Endothelial	CDK2AP2
1.47476e-07	-0.604823	0.124	0.247	0.0043849	Endothelial	ZSCAN18
1.4767e-07	-0.695274	0.069	0.164	0.00439068	Endothelial	UBN2
1.48052e-07	-0.721143	0.067	0.16	0.00440204	Endothelial	ZNF430
1.50458e-07	-0.32911	0.122	0.247	0.00447356	Endothelial	PLAT
1.51583e-07	-1.64775	0.034	0.105	0.00450701	Endothelial	RHBDF1
1.52011e-07	-1.09048	0.064	0.154	0.00451974	Endothelial	ACSS2
1.52495e-07	-0.121098	0.332	0.519	0.00453414	Endothelial	MAP3K11
1.52706e-07	-0.141564	0.233	0.392	0.00454039	Endothelial	SHOC2
1.5278e-07	-2.21044	0.005	0.04	0.00454262	Endothelial	NGEF
1.55303e-07	0.269427	0.931	0.997	0.00461764	Endothelial	RPL10
1.55437e-07	-0.329276	0.24	0.392	0.0046216	Endothelial	CARD8
1.56024e-07	-0.404327	0.153	0.284	0.00463905	Endothelial	SEL1L
1.56244e-07	-0.698601	0.089	0.194	0.00464561	Endothelial	ZCCHC8
1.56378e-07	-0.715561	0.101	0.21	0.00464959	Endothelial	ZDHHC17
1.5673e-07	-0.664331	0.141	0.265	0.00466006	Endothelial	RAB27A
1.56748e-07	-0.93099	0.043	0.12	0.0046606	Endothelial	IPMK
1.57823e-07	7.35442	0.08	0	0.00469256	Endothelial	IGLV3-25
1.58531e-07	-0.893074	0.069	0.164	0.00471359	Endothelial	C16orf52
1.59861e-07	-0.254043	0.643	0.895	0.00475313	Endothelial	PPIB
1.60074e-07	-0.744672	0.113	0.225	0.00475947	Endothelial	BMP1
1.60778e-07	-0.284425	0.126	0.25	0.0047804	Endothelial	CTBP1
1.60998e-07	-0.314231	0.279	0.435	0.00478694	Endothelial	MAP4K4
1.61195e-07	-0.164641	0.383	0.583	0.00479282	Endothelial	NDUFS7
1.62367e-07	-0.437973	0.186	0.333	0.00482766	Endothelial	TCEAL3
1.62617e-07	-0.238586	0.101	0.213	0.00483509	Endothelial	GTF3C1
1.63699e-07	1.7115	0.226	0.102	0.00486726	Endothelial	IFIT1
1.63881e-07	-0.16697	0.453	0.636	0.00487268	Endothelial	ELK3
1.6443e-07	-0.272816	0.114	0.231	0.004889	Endothelial	CCNK
1.65436e-07	-0.774435	0.098	0.207	0.0049189	Endothelial	GAK
1.65863e-07	-0.362496	0.23	0.38	0.00493161	Endothelial	MIS18BP1
1.67411e-07	-0.645978	0.143	0.269	0.00497764	Endothelial	KIAA2026
1.67781e-07	-1.88588	0.019	0.074	0.00498865	Endothelial	RP11-488C13.5
1.67855e-07	-0.347264	0.258	0.42	0.00499083	Endothelial	TMEM208
1.68511e-07	-0.653015	0.099	0.207	0.00501035	Endothelial	MTMR2
1.69781e-07	-0.511878	0.063	0.154	0.0050481	Endothelial	RRP36
1.70006e-07	-0.719648	0.154	0.281	0.00505478	Endothelial	TJP2
1.70668e-07	-0.358319	0.258	0.423	0.00507446	Endothelial	ARHGAP31
1.71934e-07	-0.30454	0.172	0.309	0.00511212	Endothelial	STAG2
1.72207e-07	-1.06861	0.047	0.127	0.00512022	Endothelial	C4orf33
1.73061e-07	-0.990294	0.082	0.182	0.00514562	Endothelial	TET2
1.73746e-07	-1.38179	0.028	0.093	0.005166	Endothelial	PSORS1C1
1.74521e-07	-0.713494	0.131	0.25	0.00518905	Endothelial	MIR222HG
1.75527e-07	-0.539536	0.27	0.426	0.00521893	Endothelial	MIR4435-2HG
1.75945e-07	-0.461438	0.215	0.367	0.00523136	Endothelial	GON4L
1.76617e-07	-0.385852	0.067	0.16	0.00525136	Endothelial	PRRG1
1.84161e-07	-0.462567	0.158	0.287	0.00547567	Endothelial	RABEP1
1.86018e-07	-0.373163	0.135	0.259	0.00553086	Endothelial	POLR2B
1.86147e-07	-0.461854	0.218	0.364	0.0055347	Endothelial	ZNF280D
1.86871e-07	-0.219816	0.233	0.395	0.00555623	Endothelial	NCK1
1.87004e-07	-0.97624	0.06	0.148	0.00556018	Endothelial	TMEM135
1.88414e-07	-0.591761	0.205	0.346	0.00560213	Endothelial	PLXNA2
1.90777e-07	-0.504142	0.093	0.198	0.00567237	Endothelial	NCK2
1.91223e-07	-0.82365	0.109	0.219	0.00568563	Endothelial	MAN2A1
1.92214e-07	-0.32082	0.379	0.568	0.00571509	Endothelial	PPFIBP1
1.92322e-07	-0.463622	0.125	0.244	0.00571832	Endothelial	MAP3K3
1.94943e-07	-0.428574	0.17	0.302	0.00579623	Endothelial	PTPN11
1.95127e-07	-0.97976	0.064	0.154	0.00580171	Endothelial	PKD1
1.95268e-07	-0.126608	0.153	0.284	0.00580591	Endothelial	ZDHHC20
1.953e-07	-0.420697	0.135	0.259	0.00580685	Endothelial	CASP10
1.96379e-07	-3.40259	0.004	0.037	0.00583895	Endothelial	MLLT4-AS1
1.97739e-07	-0.698722	0.136	0.259	0.00587936	Endothelial	PLCB4
1.97802e-07	-0.921224	0.031	0.099	0.00588126	Endothelial	SLC25A28
1.97909e-07	-0.641867	0.034	0.105	0.00588443	Endothelial	STARD10
1.97985e-07	-2.05278	0.004	0.037	0.0058867	Endothelial	SAMD15
1.98262e-07	-0.444399	0.136	0.262	0.00589494	Endothelial	ZNF330
1.98426e-07	-0.150407	0.269	0.441	0.00589981	Endothelial	TMEM167A
1.98485e-07	-0.128838	0.332	0.512	0.00590156	Endothelial	ASPH
1.98562e-07	-0.74111	0.091	0.198	0.00590384	Endothelial	ANKRD13D
1.98705e-07	-0.28134	0.228	0.383	0.00590809	Endothelial	COPA
1.98913e-07	-0.28167	0.16	0.296	0.00591427	Endothelial	BCL10
1.98915e-07	-0.804337	0.036	0.108	0.00591433	Endothelial	ZNF134
1.99089e-07	-0.318525	0.378	0.552	0.00591951	Endothelial	SERINC1
1.9953e-07	-0.556787	0.154	0.281	0.00593262	Endothelial	IL1R1
2.00376e-07	-0.208089	0.39	0.593	0.00595777	Endothelial	COMT
2.01223e-07	-0.340228	0.283	0.444	0.00598295	Endothelial	BAZ2B
2.01387e-07	-0.500923	0.063	0.154	0.00598783	Endothelial	BRWD3
2.01801e-07	-0.436114	0.206	0.352	0.00600016	Endothelial	ATN1
2.02106e-07	-0.54889	0.139	0.262	0.00600923	Endothelial	RCC2
2.02147e-07	-0.426196	0.265	0.426	0.00601044	Endothelial	USP22
2.03202e-07	-1.00893	0.069	0.16	0.00604182	Endothelial	GBA2
2.03582e-07	-0.796424	0.14	0.259	0.00605311	Endothelial	SUZ12
2.03647e-07	-0.226272	0.262	0.426	0.00605502	Endothelial	TMBIM1
2.03733e-07	-0.623479	0.068	0.16	0.00605761	Endothelial	BBS7
2.04595e-07	-0.735974	0.059	0.145	0.00608321	Endothelial	DYRK3
2.05312e-07	-0.312511	0.145	0.272	0.00610453	Endothelial	VASH1
2.05603e-07	-0.647052	0.06	0.148	0.00611318	Endothelial	PLAGL1
2.06256e-07	-0.627396	0.047	0.127	0.00613261	Endothelial	TTC21B
2.06889e-07	-0.32557	0.306	0.485	0.00615143	Endothelial	RCN2
2.07175e-07	-0.349912	0.052	0.136	0.00615993	Endothelial	SNN
2.08651e-07	-0.378725	0.193	0.336	0.00620381	Endothelial	USP15
2.08851e-07	-1.22997	0.007	0.046	0.00620977	Endothelial	MYOM3
2.1011e-07	-0.8972	0.062	0.151	0.0062472	Endothelial	NEDD1
2.1101e-07	-1.82957	0.007	0.046	0.00627396	Endothelial	RP11-48B3.4
2.11559e-07	-1.67408	0.02	0.077	0.00629028	Endothelial	SLC2A1
2.13014e-07	-1.07231	0.034	0.105	0.00633354	Endothelial	KIAA1715
2.13445e-07	0.303718	0.971	0.997	0.00634636	Endothelial	MT-CO1
2.13917e-07	-1.22425	0.074	0.167	0.00636039	Endothelial	C22orf34
2.15042e-07	-0.349456	0.25	0.404	0.00639385	Endothelial	REEP3
2.15393e-07	-2.38326	0.007	0.046	0.00640427	Endothelial	ADAMTS3
2.15559e-07	-0.513304	0.144	0.269	0.00640922	Endothelial	ERO1A
2.17095e-07	-1.2851	0.037	0.108	0.00645487	Endothelial	PIK3CB
2.17481e-07	-0.319042	0.279	0.448	0.00646636	Endothelial	IKBIP
2.18878e-07	-0.28221	0.231	0.383	0.0065079	Endothelial	DEGS1
2.18932e-07	-0.373332	0.183	0.324	0.00650951	Endothelial	FAM60A
2.19182e-07	-0.662663	0.08	0.179	0.00651695	Endothelial	DNAJC13
2.19949e-07	0.3203	0.736	0.88	0.00653974	Endothelial	RPS26
2.20141e-07	-1.4883	0.025	0.086	0.00654547	Endothelial	RP11-262H14.3
2.20255e-07	-0.640176	0.017	0.071	0.00654884	Endothelial	TM4SF1-AS1
2.21732e-07	-1.05071	0.057	0.142	0.00659276	Endothelial	VPS54
2.23274e-07	-0.498687	0.118	0.231	0.00663861	Endothelial	ZNF521
2.23486e-07	-0.385627	0.247	0.404	0.0066449	Endothelial	LRRFIP2
2.23529e-07	-0.599769	0.086	0.188	0.0066462	Endothelial	CSF1
2.24542e-07	-0.937994	0.073	0.167	0.00667631	Endothelial	SHC2
2.24812e-07	-0.307851	0.116	0.231	0.00668432	Endothelial	PLSCR4
2.26071e-07	-1.33419	0.023	0.083	0.00672178	Endothelial	CXorf23
2.27211e-07	-0.359545	0.254	0.41	0.00675565	Endothelial	URM1
2.27214e-07	-2.39486	0.016	0.068	0.00675576	Endothelial	ABHD11-AS1
2.27979e-07	-0.376529	0.219	0.364	0.00677849	Endothelial	C17orf62
2.28579e-07	-0.600685	0.048	0.13	0.00679635	Endothelial	DSEL
2.28972e-07	-2.50204	0.016	0.068	0.00680803	Endothelial	SOX11
2.2925e-07	-0.280371	0.173	0.309	0.00681628	Endothelial	GABPB1
2.31205e-07	-0.551619	0.1	0.21	0.00687443	Endothelial	UGGT2
2.31289e-07	-0.1688	0.048	0.13	0.00687692	Endothelial	ERCC5
2.31599e-07	-0.529621	0.084	0.185	0.00688613	Endothelial	ZNF91
2.32417e-07	-0.579322	0.165	0.293	0.00691046	Endothelial	MAPRE2
2.3257e-07	-1.16535	0.02	0.077	0.006915	Endothelial	FZD8
2.33181e-07	-0.125906	0.32	0.485	0.00693317	Endothelial	ELOVL1
2.33223e-07	-0.363736	0.218	0.367	0.00693441	Endothelial	PAM
2.34619e-07	-0.16274	0.007	0.046	0.00697593	Endothelial	FGFRL1
2.34857e-07	-0.208772	0.38	0.552	0.006983	Endothelial	IER3
2.36103e-07	-0.807755	0.044	0.12	0.00702006	Endothelial	TRAF6
2.36318e-07	-0.671417	0.093	0.198	0.00702644	Endothelial	SMG6
2.36845e-07	-0.25819	0.072	0.167	0.00704211	Endothelial	SAMD1
2.3715e-07	-0.600483	0.092	0.198	0.00705119	Endothelial	OPA1
2.3754e-07	-0.697949	0.11	0.222	0.00706279	Endothelial	YEATS2
2.38867e-07	-0.29358	0.203	0.352	0.00710222	Endothelial	FGD5-AS1
2.40209e-07	-0.530726	0.076	0.173	0.00714214	Endothelial	STX3
2.40393e-07	-0.563599	0.06	0.148	0.00714761	Endothelial	CSGALNACT2
2.40686e-07	-0.222897	0.364	0.552	0.00715633	Endothelial	SNCG
2.42507e-07	-0.744383	0.04	0.114	0.00721045	Endothelial	STMN3
2.43619e-07	-0.973237	0.061	0.148	0.00724352	Endothelial	ZNF621
2.44023e-07	-0.275601	0.419	0.636	0.00725554	Endothelial	SCAND1
2.47515e-07	-0.41319	0.134	0.259	0.00735936	Endothelial	RC3H1
2.48063e-07	-0.491179	0.103	0.213	0.00737567	Endothelial	YY1AP1
2.48812e-07	-0.874904	0.049	0.13	0.00739792	Endothelial	REEP4
2.50185e-07	-0.850963	0.077	0.173	0.00743874	Endothelial	CD99L2
2.50788e-07	-1.05777	0.038	0.111	0.00745668	Endothelial	IKBKAP
2.51586e-07	-1.13634	0.039	0.111	0.00748041	Endothelial	RELT
2.53432e-07	-0.13675	0.511	0.725	0.0075353	Endothelial	N4BP2L2
2.53825e-07	-0.387432	0.313	0.469	0.00754698	Endothelial	AFF4
2.54468e-07	-0.41304	0.069	0.164	0.0075661	Endothelial	BRAF
2.56083e-07	-0.663066	0.116	0.228	0.00761411	Endothelial	MLF1
2.59987e-07	-0.660523	0.097	0.204	0.00773021	Endothelial	RABEP2
2.60891e-07	-0.575994	0.109	0.222	0.00775706	Endothelial	FAM208B
2.61546e-07	-2.48361	0.003	0.034	0.00777655	Endothelial	SCUBE1
2.61995e-07	-1.37365	0.034	0.102	0.00778989	Endothelial	GRAMD3
2.63381e-07	-0.330073	0.09	0.194	0.0078311	Endothelial	SLC12A4
2.65205e-07	-0.544075	0.155	0.284	0.00788533	Endothelial	DPH3
2.6579e-07	-0.938025	0.111	0.219	0.00790274	Endothelial	TLL1
2.66217e-07	-1.38752	0.041	0.114	0.00791543	Endothelial	ANKS3
2.66882e-07	-0.289355	0.151	0.278	0.00793521	Endothelial	TTC37
2.6756e-07	-3.79147	0.001	0.025	0.00795537	Endothelial	FAM155B
2.69016e-07	-0.522521	0.2	0.34	0.00799866	Endothelial	KIAA1551
2.69887e-07	-0.180642	0.087	0.188	0.00802455	Endothelial	SLC36A4
2.70559e-07	-0.4492	0.162	0.293	0.00804454	Endothelial	HELZ
2.72196e-07	-0.278086	0.319	0.488	0.0080932	Endothelial	CAPN2
2.74154e-07	-0.916913	0.094	0.198	0.00815142	Endothelial	CAPN7
2.79648e-07	-0.268803	0.094	0.201	0.00831478	Endothelial	LLNLR-245B6.1
2.80019e-07	-0.601311	0.059	0.145	0.0083258	Endothelial	ANKRA2
2.81261e-07	-0.391442	0.151	0.281	0.00836273	Endothelial	CSF2RB
2.83377e-07	-0.31461	0.151	0.281	0.00842566	Endothelial	GPBP1L1
2.83518e-07	-0.549587	0.173	0.302	0.00842984	Endothelial	SH3GL1
2.83639e-07	-0.416065	0.123	0.241	0.00843345	Endothelial	SLAIN2
2.84296e-07	-0.178316	0.249	0.41	0.00845297	Endothelial	ABCD4
2.86764e-07	-0.330059	0.097	0.204	0.00852635	Endothelial	UBAC1
2.87402e-07	-0.280687	0.119	0.235	0.00854531	Endothelial	JARID2
2.88124e-07	-0.556917	0.028	0.093	0.00856678	Endothelial	CTBP1-AS2
2.89083e-07	-0.736537	0.037	0.108	0.00859531	Endothelial	IFFO2
2.93794e-07	-0.621224	0.125	0.241	0.00873539	Endothelial	F2RL3
2.95403e-07	-0.683047	0.025	0.086	0.00878321	Endothelial	LLGL2
2.95951e-07	-0.14064	0.086	0.188	0.0087995	Endothelial	FUBP3
2.97105e-07	-0.635018	0.094	0.198	0.00883381	Endothelial	NUS1
3.02262e-07	-0.177233	0.194	0.336	0.00898717	Endothelial	RPS6KA3
3.04309e-07	-0.959506	0.039	0.111	0.00904801	Endothelial	FARP2
3.05106e-07	0.130247	0.034	0.105	0.00907171	Endothelial	APOC1
3.0643e-07	-2.06284	0.016	0.068	0.0091111	Endothelial	ZNF589
3.09272e-07	-0.357839	0.084	0.185	0.00919557	Endothelial	LTBP4
3.11539e-07	-0.637152	0.051	0.133	0.00926299	Endothelial	THAP2
3.12518e-07	-0.269083	0.066	0.157	0.00929208	Endothelial	YAP1
3.12961e-07	-0.814573	0.041	0.114	0.00930526	Endothelial	VWA5A
3.13261e-07	-0.273715	0.464	0.664	0.00931418	Endothelial	C9orf16
3.14863e-07	-0.225003	0.077	0.173	0.00936182	Endothelial	SRF
3.1585e-07	-0.498238	0.055	0.139	0.00939116	Endothelial	TRIM52
3.17417e-07	-0.250101	0.2	0.346	0.00943775	Endothelial	TBCD
3.20784e-07	-1.41491	0.018	0.071	0.00953787	Endothelial	BCYRN1
3.20984e-07	-4.45237	0.002	0.028	0.00954382	Endothelial	LINC01535
3.21695e-07	-0.572514	0.042	0.117	0.00956494	Endothelial	BIVM
3.22217e-07	-1.01431	0.011	0.056	0.00958048	Endothelial	KCNMB1
3.2389e-07	-2.63231	0.002	0.031	0.00963022	Endothelial	BMP7
3.23995e-07	-0.534043	0.141	0.265	0.00963333	Endothelial	RAPGEF2
3.24137e-07	-0.334849	0.211	0.349	0.00963756	Endothelial	MYO6
3.28363e-07	-2.83353	0.002	0.031	0.00976323	Endothelial	TMEM158
3.28926e-07	-0.587846	0.126	0.241	0.00977997	Endothelial	TULP4
3.32422e-07	-0.272917	0.148	0.275	0.0098839	Endothelial	TMEM87B
3.33378e-07	-0.131083	0.171	0.312	0.00991232	Endothelial	KIAA0141
3.33422e-07	-1.09505	0.052	0.133	0.00991364	Endothelial	ABCC5
3.33996e-07	-3.26102	0.002	0.028	0.00993069	Endothelial	AC116614.1
3.35234e-07	-0.710998	0.069	0.16	0.00996752	Endothelial	ZNF121
3.38945e-07	-0.138508	0.076	0.173	0.0100779	Endothelial	SCAF8
3.39671e-07	-0.393567	0.201	0.34	0.0100994	Endothelial	RNF187
3.39726e-07	-0.456373	0.244	0.389	0.0101011	Endothelial	SENP6
3.40207e-07	-0.142854	0.714	0.914	0.0101154	Endothelial	TAGLN2
3.42851e-07	-0.207673	0.202	0.349	0.010194	Endothelial	UBQLN1
3.44323e-07	-0.342927	0.171	0.299	0.0102377	Endothelial	SH3BP2
3.45191e-07	-1.90069	0.006	0.043	0.0102636	Endothelial	STIL
3.45368e-07	-0.425446	0.247	0.404	0.0102688	Endothelial	MRPL54
3.4614e-07	-0.272852	0.315	0.491	0.0102918	Endothelial	CAMLG
3.47557e-07	-0.599536	0.103	0.21	0.0103339	Endothelial	ADGRA2
3.4808e-07	-0.643335	0.198	0.333	0.0103495	Endothelial	ZDHHC24
3.48588e-07	-1.9562	0.026	0.086	0.0103646	Endothelial	DUSP8
3.51501e-07	-0.178467	0.432	0.617	0.0104512	Endothelial	SLC9A3R2
3.53146e-07	-0.774975	0.043	0.117	0.0105001	Endothelial	FAM193B
3.55858e-07	-1.42971	0.02	0.074	0.0105807	Endothelial	TRAF3IP2-AS1
3.56584e-07	-0.319297	0.276	0.435	0.0106023	Endothelial	PGRMC1
3.58021e-07	-1.39063	0.05	0.13	0.010645	Endothelial	CRY2
3.58466e-07	-0.571388	0.046	0.123	0.0106583	Endothelial	LRRC40
3.59886e-07	-0.368186	0.27	0.426	0.0107005	Endothelial	CSNK1E
3.60617e-07	-0.325204	0.141	0.265	0.0107222	Endothelial	MED15
3.61343e-07	-0.827208	0.112	0.219	0.0107438	Endothelial	KCNN3
3.62121e-07	-0.215093	0.19	0.333	0.0107669	Endothelial	PSMA3-AS1
3.63866e-07	-0.389397	0.094	0.198	0.0108188	Endothelial	KALRN
3.65012e-07	-0.418877	0.218	0.364	0.0108529	Endothelial	MRPS12
3.65015e-07	-0.661003	0.073	0.167	0.010853	Endothelial	KANK2
3.65157e-07	-1.55031	0.006	0.043	0.0108572	Endothelial	DLG2
3.69285e-07	-0.496533	0.062	0.151	0.01098	Endothelial	AGTPBP1
3.69296e-07	-1.24024	0.047	0.123	0.0109803	Endothelial	SPATA6
3.69662e-07	-0.715301	0.016	0.068	0.0109912	Endothelial	TRABD2B
3.7232e-07	-0.579152	0.097	0.201	0.0110702	Endothelial	PPP3R1
3.75976e-07	-0.317477	0.144	0.269	0.0111789	Endothelial	FAM219A
3.76178e-07	-1.5655	0.018	0.071	0.0111849	Endothelial	BCL2
3.77936e-07	-0.109832	0.136	0.259	0.0112372	Endothelial	DENND5A
3.78551e-07	-0.591875	0.13	0.247	0.0112554	Endothelial	SRGAP2
3.80401e-07	-0.54231	0.08	0.176	0.0113105	Endothelial	SLC6A6
3.83251e-07	-1.36331	0.048	0.123	0.0113952	Endothelial	A1BG
3.83554e-07	-1.03363	0.03	0.096	0.0114042	Endothelial	PDE7A
3.89557e-07	-0.503821	0.032	0.099	0.0115827	Endothelial	CACNB3
3.89762e-07	-1.08548	0.047	0.123	0.0115888	Endothelial	TMEM121
3.91008e-07	-0.749543	0.064	0.151	0.0116259	Endothelial	RANGAP1
3.91231e-07	-0.281884	0.121	0.238	0.0116325	Endothelial	C3orf58
3.9256e-07	-0.138459	0.2	0.346	0.011672	Endothelial	IP6K2
3.96331e-07	-1.82236	0.037	0.105	0.0117841	Endothelial	SNX24
3.96828e-07	-0.798154	0.09	0.191	0.0117989	Endothelial	PMM2
3.97763e-07	-0.567002	0.152	0.278	0.0118267	Endothelial	BAG5
3.99098e-07	-0.325954	0.197	0.336	0.0118664	Endothelial	DGKZ
4.02949e-07	-0.879178	0.066	0.154	0.0119809	Endothelial	CARD8-AS1
4.03853e-07	-0.367003	0.127	0.244	0.0120078	Endothelial	GOLGA3
4.05065e-07	-0.740584	0.067	0.157	0.0120438	Endothelial	PLA2G4C
4.06644e-07	-0.420495	0.078	0.176	0.0120907	Endothelial	PREPL
4.13922e-07	-0.339698	0.116	0.231	0.0123071	Endothelial	P2RY6
4.15397e-07	-0.718552	0.056	0.139	0.012351	Endothelial	SLC25A12
4.16711e-07	-0.309943	0.287	0.441	0.0123901	Endothelial	ARHGEF12
4.16871e-07	-0.619573	0.123	0.238	0.0123948	Endothelial	TAF10
4.17817e-07	-1.24808	0.026	0.086	0.012423	Endothelial	ENKD1
4.19822e-07	-0.943631	0.089	0.188	0.0124826	Endothelial	FAT4
4.22157e-07	-0.725669	0.062	0.148	0.012552	Endothelial	PITPNM2
4.23714e-07	-0.837397	0.087	0.185	0.0125983	Endothelial	CHST11
4.24546e-07	-0.760779	0.046	0.123	0.012623	Endothelial	ZNF654
4.26168e-07	-0.858594	0.105	0.21	0.0126712	Endothelial	PIK3CA
4.26313e-07	-0.432074	0.188	0.324	0.0126756	Endothelial	MPDZ
4.26729e-07	-0.387178	0.249	0.398	0.0126879	Endothelial	CDC42BPA
4.27735e-07	-0.148398	0.072	0.164	0.0127178	Endothelial	CCDC84
4.28488e-07	-0.404024	0.1	0.207	0.0127402	Endothelial	GCLM
4.30448e-07	-0.886586	0.096	0.198	0.0127985	Endothelial	C6orf106
4.30834e-07	-0.89214	0.05	0.13	0.01281	Endothelial	CDYL
4.31234e-07	-0.832532	0.074	0.167	0.0128219	Endothelial	TRIM24
4.3244e-07	-1.27092	0.045	0.12	0.0128577	Endothelial	ZFYVE9
4.35446e-07	-0.395997	0.122	0.235	0.0129471	Endothelial	HERC4
4.35641e-07	-1.68966	0.012	0.059	0.0129529	Endothelial	HIST2H2AC
4.36386e-07	-0.46843	0.161	0.287	0.0129751	Endothelial	MIA3
4.3785e-07	-0.800018	0.084	0.182	0.0130186	Endothelial	CHST1
4.40614e-07	-0.723278	0.125	0.238	0.0131008	Endothelial	NET1
4.40685e-07	-0.59925	0.09	0.191	0.0131029	Endothelial	SH3D19
4.41948e-07	-0.229983	0.133	0.256	0.0131404	Endothelial	ACSL4
4.44986e-07	-0.674383	0.08	0.176	0.0132308	Endothelial	LEMD3
4.45189e-07	-0.278835	0.069	0.16	0.0132368	Endothelial	PRKRIR
4.4916e-07	-0.883982	0.089	0.188	0.0133549	Endothelial	PRKRIP1
4.51114e-07	-0.241238	0.313	0.475	0.013413	Endothelial	EIF4G1
4.52598e-07	-0.651902	0.084	0.182	0.0134571	Endothelial	NELFB
4.54781e-07	-0.383548	0.295	0.46	0.013522	Endothelial	SERPINB1
4.5696e-07	0.321654	0.872	0.969	0.0135868	Endothelial	ACTG1
4.68301e-07	-0.524497	0.213	0.352	0.013924	Endothelial	IL18BP
4.73269e-07	-0.217538	0.281	0.448	0.0140717	Endothelial	FAM195B
4.80757e-07	-1.3159	0.034	0.102	0.0142943	Endothelial	CDH24
4.8213e-07	-0.180351	0.158	0.29	0.0143352	Endothelial	WWP1
4.90775e-07	-0.155101	0.298	0.466	0.0145922	Endothelial	IPO11
4.9766e-07	-0.575197	0.081	0.176	0.0147969	Endothelial	CKAP5
5.01491e-07	-0.829203	0.056	0.139	0.0149108	Endothelial	INPP5F
5.03008e-07	-0.752067	0.119	0.228	0.0149559	Endothelial	HAGLROS
5.03667e-07	-0.616995	0.087	0.185	0.0149755	Endothelial	ITCH
5.04726e-07	-0.196229	0.181	0.318	0.015007	Endothelial	2025-03-06
[truncated: 120,643 more rows]

## Sheet: Supplementary Table  S3
Supplementary Table S3: TNBC_upregulated_genes_in_cance
gene	avg_log2FC_HER2	p_adj_HER2	avg_log2FC_ER	p_adj_ER
SERPINB3	10.4114	1.78793e-31	13.6818	0
SERPINB3	10.4114	1.78793e-31	13.6818	0
SERPINB3	10.4114	1.78793e-31	13.6818	0
SERPINB3	10.4114	1.78793e-31	13.6818	0
SERPINB3	10.4114	1.78793e-31	13.6818	0
SERPINB3	10.4114	1.78793e-31	13.6818	0
SERPINB3	10.4114	1.78793e-31	13.6818	0
SERPINB3	10.4114	1.78793e-31	13.6818	0
SERPINB3	10.4114	1.78793e-31	13.6818	0
LIN28B	10.0566	5.12294e-68	13.327	0
LIN28B	10.0566	5.12294e-68	13.327	0
LIN28B	10.0566	5.12294e-68	13.327	0
LIN28B	10.0566	5.12294e-68	13.327	0
LIN28B	10.0566	5.12294e-68	13.327	0
LIN28B	10.0566	5.12294e-68	13.327	0
LIN28B	10.0566	5.12294e-68	13.327	0
LIN28B	10.0566	5.12294e-68	13.327	0
LIN28B	10.0566	5.12294e-68	13.327	0
CTAG2	9.82243	1.76624e-62	13.0928	0
CTAG2	9.82243	1.76624e-62	13.0928	0
CTAG2	9.82243	1.76624e-62	13.0928	0
CTAG2	9.82243	1.76624e-62	13.0928	0
CTAG2	9.82243	1.76624e-62	13.0928	0
CTAG2	9.82243	1.76624e-62	13.0928	0
CTAG2	9.82243	1.76624e-62	13.0928	0
CTAG2	9.82243	1.76624e-62	13.0928	0
CTAG2	9.82243	1.76624e-62	13.0928	0
SERPINB4	9.57587	1.26595e-21	12.8463	1.49222e-223
SERPINB4	9.57587	1.26595e-21	12.8463	1.49222e-223
SERPINB4	9.57587	1.26595e-21	12.8463	1.49222e-223
SERPINB4	9.57587	1.26595e-21	12.8463	1.49222e-223
SERPINB4	9.57587	1.26595e-21	12.8463	1.49222e-223
SERPINB4	9.57587	1.26595e-21	12.8463	1.49222e-223
SERPINB4	9.57587	1.26595e-21	12.8463	1.49222e-223
SERPINB4	9.57587	1.26595e-21	12.8463	1.49222e-223
SERPINB4	9.57587	1.26595e-21	12.8463	1.49222e-223
CH17-224D4.2	9.11998	4.03384e-30	12.3904	1.34371e-298
CH17-224D4.2	9.11998	4.03384e-30	12.3904	1.34371e-298
CH17-224D4.2	9.11998	4.03384e-30	12.3904	1.34371e-298
CH17-224D4.2	9.11998	4.03384e-30	12.3904	1.34371e-298
CH17-224D4.2	9.11998	4.03384e-30	12.3904	1.34371e-298
CH17-224D4.2	9.11998	4.03384e-30	12.3904	1.34371e-298
CH17-224D4.2	9.11998	4.03384e-30	12.3904	1.34371e-298
CH17-224D4.2	9.11998	4.03384e-30	12.3904	1.34371e-298
CH17-224D4.2	9.11998	4.03384e-30	12.3904	1.34371e-298
C6orf15	10.2524	2.28677e-45	10.4539	0
C6orf15	10.2524	2.28677e-45	10.4539	0
C6orf15	10.2524	2.28677e-45	10.4539	0
C6orf15	10.2524	2.28677e-45	10.4539	0
C6orf15	10.2524	2.28677e-45	10.4539	0
C6orf15	10.2524	2.28677e-45	10.4539	0
C6orf15	10.2524	2.28677e-45	10.4539	0
C6orf15	10.2524	2.28677e-45	10.4539	0
C6orf15	10.2524	2.28677e-45	10.4539	0
IGKV1-9	10.9074	2.46561e-103	9.05983	0
IGKV1-9	10.9074	2.46561e-103	9.05983	0
IGKV1-9	10.9074	2.46561e-103	9.05983	0
IGKV1-9	10.9074	2.46561e-103	9.05983	0
IGKV1-9	10.9074	2.46561e-103	9.05983	0
IGKV1-9	10.9074	2.46561e-103	9.05983	0
IGKV1-9	10.9074	2.46561e-103	9.05983	0
IGKV1-9	10.9074	2.46561e-103	9.05983	0
IGKV1-9	10.9074	2.46561e-103	9.05983	0
CTD-2134P3.1	8.13101	1.0455e-22	11.4014	3.33213e-233
CTD-2134P3.1	8.13101	1.0455e-22	11.4014	3.33213e-233
CTD-2134P3.1	8.13101	1.0455e-22	11.4014	3.33213e-233
CTD-2134P3.1	8.13101	1.0455e-22	11.4014	3.33213e-233
CTD-2134P3.1	8.13101	1.0455e-22	11.4014	3.33213e-233
CTD-2134P3.1	8.13101	1.0455e-22	11.4014	3.33213e-233
CTD-2134P3.1	8.13101	1.0455e-22	11.4014	3.33213e-233
CTD-2134P3.1	8.13101	1.0455e-22	11.4014	3.33213e-233
CTD-2134P3.1	8.13101	1.0455e-22	11.4014	3.33213e-233
SYCE1	8.49939	4.64202e-33	10.938	0
SYCE1	8.49939	4.64202e-33	10.938	0
SYCE1	8.49939	4.64202e-33	10.938	0
SYCE1	8.49939	4.64202e-33	10.938	0
SYCE1	8.49939	4.64202e-33	10.938	0
SYCE1	8.49939	4.64202e-33	10.938	0
SYCE1	8.49939	4.64202e-33	10.938	0
SYCE1	8.49939	4.64202e-33	10.938	0
SYCE1	8.49939	4.64202e-33	10.938	0
IGLV1-40	10.5208	3.21176e-81	8.66913	0
IGLV1-40	10.5208	3.21176e-81	8.66913	0
IGLV1-40	10.5208	3.21176e-81	8.66913	0
IGLV1-40	10.5208	3.21176e-81	8.66913	0
IGLV1-40	10.5208	3.21176e-81	8.66913	0
IGLV1-40	10.5208	3.21176e-81	8.66913	0
IGLV1-40	10.5208	3.21176e-81	8.66913	0
IGLV1-40	10.5208	3.21176e-81	8.66913	0
IGLV1-40	10.5208	3.21176e-81	8.66913	0
LINC00393	7.94633	1.19798e-24	11.2167	1.95146e-250
LINC00393	7.94633	1.19798e-24	11.2167	1.95146e-250
LINC00393	7.94633	1.19798e-24	11.2167	1.95146e-250
LINC00393	7.94633	1.19798e-24	11.2167	1.95146e-250
LINC00393	7.94633	1.19798e-24	11.2167	1.95146e-250
LINC00393	7.94633	1.19798e-24	11.2167	1.95146e-250
LINC00393	7.94633	1.19798e-24	11.2167	1.95146e-250
LINC00393	7.94633	1.19798e-24	11.2167	1.95146e-250
LINC00393	7.94633	1.19798e-24	11.2167	1.95146e-250
IGKV3-15	10.4683	3.03459e-119	8.18434	0
IGKV3-15	10.4683	3.03459e-119	8.18434	0
IGKV3-15	10.4683	3.03459e-119	8.18434	0
IGKV3-15	10.4683	3.03459e-119	8.18434	0
IGKV3-15	10.4683	3.03459e-119	8.18434	0
IGKV3-15	10.4683	3.03459e-119	8.18434	0
IGKV3-15	10.4683	3.03459e-119	8.18434	0
IGKV3-15	10.4683	3.03459e-119	8.18434	0
IGKV3-15	10.4683	3.03459e-119	8.18434	0
PRR27	7.53602	0.00209005	10.8064	7.20837e-58
PRR27	7.53602	0.00209005	10.8064	7.20837e-58
PRR27	7.53602	0.00209005	10.8064	7.20837e-58
PRR27	7.53602	0.00209005	10.8064	7.20837e-58
PRR27	7.53602	0.00209005	10.8064	7.20837e-58
PRR27	7.53602	0.00209005	10.8064	7.20837e-58
PRR27	7.53602	0.00209005	10.8064	7.20837e-58
PRR27	7.53602	0.00209005	10.8064	7.20837e-58
PRR27	7.53602	0.00209005	10.8064	7.20837e-58
PCSK1	8.01001	1.56412e-14	10.2487	1.40822e-162
PCSK1	8.01001	1.56412e-14	10.2487	1.40822e-162
PCSK1	8.01001	1.56412e-14	10.2487	1.40822e-162
PCSK1	8.01001	1.56412e-14	10.2487	1.40822e-162
PCSK1	8.01001	1.56412e-14	10.2487	1.40822e-162
PCSK1	8.01001	1.56412e-14	10.2487	1.40822e-162
PCSK1	8.01001	1.56412e-14	10.2487	1.40822e-162
PCSK1	8.01001	1.56412e-14	10.2487	1.40822e-162
PCSK1	8.01001	1.56412e-14	10.2487	1.40822e-162
LINC01287	8.26074	8.38836e-20	9.98204	1.38218e-206
LINC01287	8.26074	8.38836e-20	9.98204	1.38218e-206
LINC01287	8.26074	8.38836e-20	9.98204	1.38218e-206
LINC01287	8.26074	8.38836e-20	9.98204	1.38218e-206
LINC01287	8.26074	8.38836e-20	9.98204	1.38218e-206
LINC01287	8.26074	8.38836e-20	9.98204	1.38218e-206
LINC01287	8.26074	8.38836e-20	9.98204	1.38218e-206
LINC01287	8.26074	8.38836e-20	9.98204	1.38218e-206
LINC01287	8.26074	8.38836e-20	9.98204	1.38218e-206
IGHV1-46	9.46062	1.39564e-38	8.44141	0
IGHV1-46	9.46062	1.39564e-38	8.44141	0
IGHV1-46	9.46062	1.39564e-38	8.44141	0
IGHV1-46	9.46062	1.39564e-38	8.44141	0
IGHV1-46	9.46062	1.39564e-38	8.44141	0
IGHV1-46	9.46062	1.39564e-38	8.44141	0
IGHV1-46	9.46062	1.39564e-38	8.44141	0
IGHV1-46	9.46062	1.39564e-38	8.44141	0
IGHV1-46	9.46062	1.39564e-38	8.44141	0
HORMAD1	8.4438	1.3324e-33	9.11832	0
HORMAD1	8.4438	1.3324e-33	9.11832	0
HORMAD1	8.4438	1.3324e-33	9.11832	0
HORMAD1	8.4438	1.3324e-33	9.11832	0
HORMAD1	8.4438	1.3324e-33	9.11832	0
HORMAD1	8.4438	1.3324e-33	9.11832	0
HORMAD1	8.4438	1.3324e-33	9.11832	0
HORMAD1	8.4438	1.3324e-33	9.11832	0
HORMAD1	8.4438	1.3324e-33	9.11832	0
DLK1	10.0684	8.02816e-32	7.34543	3.02355e-292
DLK1	10.0684	8.02816e-32	7.34543	3.02355e-292
DLK1	10.0684	8.02816e-32	7.34543	3.02355e-292
DLK1	10.0684	8.02816e-32	7.34543	3.02355e-292
DLK1	10.0684	8.02816e-32	7.34543	3.02355e-292
DLK1	10.0684	8.02816e-32	7.34543	3.02355e-292
DLK1	10.0684	8.02816e-32	7.34543	3.02355e-292
DLK1	10.0684	8.02816e-32	7.34543	3.02355e-292
DLK1	10.0684	8.02816e-32	7.34543	3.02355e-292
RP11-549K20.1	7.07133	5.17531e-10	10.3417	1.42336e-118
RP11-549K20.1	7.07133	5.17531e-10	10.3417	1.42336e-118
RP11-549K20.1	7.07133	5.17531e-10	10.3417	1.42336e-118
RP11-549K20.1	7.07133	5.17531e-10	10.3417	1.42336e-118
RP11-549K20.1	7.07133	5.17531e-10	10.3417	1.42336e-118
RP11-549K20.1	7.07133	5.17531e-10	10.3417	1.42336e-118
RP11-549K20.1	7.07133	5.17531e-10	10.3417	1.42336e-118
RP11-549K20.1	7.07133	5.17531e-10	10.3417	1.42336e-118
RP11-549K20.1	7.07133	5.17531e-10	10.3417	1.42336e-118
RP11-184E9.1	7.01806	5.71609e-09	10.2885	5.107e-109
RP11-184E9.1	7.01806	5.71609e-09	10.2885	5.107e-109
RP11-184E9.1	7.01806	5.71609e-09	10.2885	5.107e-109
RP11-184E9.1	7.01806	5.71609e-09	10.2885	5.107e-109
RP11-184E9.1	7.01806	5.71609e-09	10.2885	5.107e-109
RP11-184E9.1	7.01806	5.71609e-09	10.2885	5.107e-109
RP11-184E9.1	7.01806	5.71609e-09	10.2885	5.107e-109
RP11-184E9.1	7.01806	5.71609e-09	10.2885	5.107e-109
RP11-184E9.1	7.01806	5.71609e-09	10.2885	5.107e-109
GABRA5	6.94966	3.79526e-05	10.2201	6.8158e-74
GABRA5	6.94966	3.79526e-05	10.2201	6.8158e-74
GABRA5	6.94966	3.79526e-05	10.2201	6.8158e-74
GABRA5	6.94966	3.79526e-05	10.2201	6.8158e-74
GABRA5	6.94966	3.79526e-05	10.2201	6.8158e-74
GABRA5	6.94966	3.79526e-05	10.2201	6.8158e-74
GABRA5	6.94966	3.79526e-05	10.2201	6.8158e-74
GABRA5	6.94966	3.79526e-05	10.2201	6.8158e-74
GABRA5	6.94966	3.79526e-05	10.2201	6.8158e-74
RNF17	6.8892	3.63188e-09	10.1596	7.99401e-111
RNF17	6.8892	3.63188e-09	10.1596	7.99401e-111
RNF17	6.8892	3.63188e-09	10.1596	7.99401e-111
RNF17	6.8892	3.63188e-09	10.1596	7.99401e-111
RNF17	6.8892	3.63188e-09	10.1596	7.99401e-111
RNF17	6.8892	3.63188e-09	10.1596	7.99401e-111
RNF17	6.8892	3.63188e-09	10.1596	7.99401e-111
RNF17	6.8892	3.63188e-09	10.1596	7.99401e-111
RNF17	6.8892	3.63188e-09	10.1596	7.99401e-111
MIR548XHG	6.78204	3.97432e-08	10.0524	2.71437e-101
MIR548XHG	6.78204	3.97432e-08	10.0524	2.71437e-101
MIR548XHG	6.78204	3.97432e-08	10.0524	2.71437e-101
MIR548XHG	6.78204	3.97432e-08	10.0524	2.71437e-101
MIR548XHG	6.78204	3.97432e-08	10.0524	2.71437e-101
MIR548XHG	6.78204	3.97432e-08	10.0524	2.71437e-101
MIR548XHG	6.78204	3.97432e-08	10.0524	2.71437e-101
MIR548XHG	6.78204	3.97432e-08	10.0524	2.71437e-101
MIR548XHG	6.78204	3.97432e-08	10.0524	2.71437e-101
IGLV3-25	6.61152	9.1916e-46	10.2055	0
IGLV3-25	6.61152	9.1916e-46	10.2055	0
IGLV3-25	6.61152	9.1916e-46	10.2055	0
IGLV3-25	6.61152	9.1916e-46	10.2055	0
IGLV3-25	6.61152	9.1916e-46	10.2055	0
IGLV3-25	6.61152	9.1916e-46	10.2055	0
IGLV3-25	6.61152	9.1916e-46	10.2055	0
IGLV3-25	6.61152	9.1916e-46	10.2055	0
IGLV3-25	6.61152	9.1916e-46	10.2055	0
IGLV3-27	6.67545	0.010888	9.94585	2.81309e-51
IGLV3-27	6.67545	0.010888	9.94585	2.81309e-51
IGLV3-27	6.67545	0.010888	9.94585	2.81309e-51
IGLV3-27	6.67545	0.010888	9.94585	2.81309e-51
IGLV3-27	6.67545	0.010888	9.94585	2.81309e-51
IGLV3-27	6.67545	0.010888	9.94585	2.81309e-51
IGLV3-27	6.67545	0.010888	9.94585	2.81309e-51
IGLV3-27	6.67545	0.010888	9.94585	2.81309e-51
IGLV3-27	6.67545	0.010888	9.94585	2.81309e-51
IGLV3-9	7.28582	0.00370119	9.3137	6.59912e-55
IGLV3-9	7.28582	0.00370119	9.3137	6.59912e-55
IGLV3-9	7.28582	0.00370119	9.3137	6.59912e-55
IGLV3-9	7.28582	0.00370119	9.3137	6.59912e-55
IGLV3-9	7.28582	0.00370119	9.3137	6.59912e-55
IGLV3-9	7.28582	0.00370119	9.3137	6.59912e-55
IGLV3-9	7.28582	0.00370119	9.3137	6.59912e-55
IGLV3-9	7.28582	0.00370119	9.3137	6.59912e-55
IGLV3-9	7.28582	0.00370119	9.3137	6.59912e-55
IGKV3-11	11.0098	5.66493e-111	5.56669	0
IGKV3-11	11.0098	5.66493e-111	5.56669	0
IGKV3-11	11.0098	5.66493e-111	5.56669	0
IGKV3-11	11.0098	5.66493e-111	5.56669	0
IGKV3-11	11.0098	5.66493e-111	5.56669	0
IGKV3-11	11.0098	5.66493e-111	5.56669	0
IGKV3-11	11.0098	5.66493e-111	5.56669	0
IGKV3-11	11.0098	5.66493e-111	5.56669	0
IGKV3-11	11.0098	5.66493e-111	5.56669	0
IGLV1-44	7.82932	4.40542e-28	8.66285	5.04489e-284
IGLV1-44	7.82932	4.40542e-28	8.66285	5.04489e-284
IGLV1-44	7.82932	4.40542e-28	8.66285	5.04489e-284
IGLV1-44	7.82932	4.40542e-28	8.66285	5.04489e-284
IGLV1-44	7.82932	4.40542e-28	8.66285	5.04489e-284
IGLV1-44	7.82932	4.40542e-28	8.66285	5.04489e-284
IGLV1-44	7.82932	4.40542e-28	8.66285	5.04489e-284
IGLV1-44	7.82932	4.40542e-28	8.66285	5.04489e-284
IGLV1-44	7.82932	4.40542e-28	8.66285	5.04489e-284
LINC00162	7.77997	7.86096e-25	8.64324	1.30305e-250
LINC00162	7.77997	7.86096e-25	8.64324	1.30305e-250
LINC00162	7.77997	7.86096e-25	8.64324	1.30305e-250
LINC00162	7.77997	7.86096e-25	8.64324	1.30305e-250
LINC00162	7.77997	7.86096e-25	8.64324	1.30305e-250
LINC00162	7.77997	7.86096e-25	8.64324	1.30305e-250
LINC00162	7.77997	7.86096e-25	8.64324	1.30305e-250
LINC00162	7.77997	7.86096e-25	8.64324	1.30305e-250
LINC00162	7.77997	7.86096e-25	8.64324	1.30305e-250
CTC-338M12.9	6.48254	3.79526e-05	9.75294	6.8158e-74
CTC-338M12.9	6.48254	3.79526e-05	9.75294	6.8158e-74
CTC-338M12.9	6.48254	3.79526e-05	9.75294	6.8158e-74
CTC-338M12.9	6.48254	3.79526e-05	9.75294	6.8158e-74
CTC-338M12.9	6.48254	3.79526e-05	9.75294	6.8158e-74
CTC-338M12.9	6.48254	3.79526e-05	9.75294	6.8158e-74
CTC-338M12.9	6.48254	3.79526e-05	9.75294	6.8158e-74
CTC-338M12.9	6.48254	3.79526e-05	9.75294	6.8158e-74
CTC-338M12.9	6.48254	3.79526e-05	9.75294	6.8158e-74
IGKV3-20	10.1885	5.81833e-135	5.97595	0
IGKV3-20	10.1885	5.81833e-135	5.97595	0
IGKV3-20	10.1885	5.81833e-135	5.97595	0
IGKV3-20	10.1885	5.81833e-135	5.97595	0
IGKV3-20	10.1885	5.81833e-135	5.97595	0
IGKV3-20	10.1885	5.81833e-135	5.97595	0
IGKV3-20	10.1885	5.81833e-135	5.97595	0
IGKV3-20	10.1885	5.81833e-135	5.97595	0
IGKV3-20	10.1885	5.81833e-135	5.97595	0
IGHV1-2	6.71344	6.9464e-12	9.42195	1.13283e-142
IGHV1-2	6.71344	6.9464e-12	9.42195	1.13283e-142
IGHV1-2	6.71344	6.9464e-12	9.42195	1.13283e-142
IGHV1-2	6.71344	6.9464e-12	9.42195	1.13283e-142
IGHV1-2	6.71344	6.9464e-12	9.42195	1.13283e-142
IGHV1-2	6.71344	6.9464e-12	9.42195	1.13283e-142
IGHV1-2	6.71344	6.9464e-12	9.42195	1.13283e-142
IGHV1-2	6.71344	6.9464e-12	9.42195	1.13283e-142
IGHV1-2	6.71344	6.9464e-12	9.42195	1.13283e-142
IGHV1-18	8.96401	2.09964e-24	7.10199	3.8529e-246
IGHV1-18	8.96401	2.09964e-24	7.10199	3.8529e-246
IGHV1-18	8.96401	2.09964e-24	7.10199	3.8529e-246
IGHV1-18	8.96401	2.09964e-24	7.10199	3.8529e-246
IGHV1-18	8.96401	2.09964e-24	7.10199	3.8529e-246
IGHV1-18	8.96401	2.09964e-24	7.10199	3.8529e-246
IGHV1-18	8.96401	2.09964e-24	7.10199	3.8529e-246
IGHV1-18	8.96401	2.09964e-24	7.10199	3.8529e-246
IGHV1-18	8.96401	2.09964e-24	7.10199	3.8529e-246
AC005152.3	8.56624	8.97589e-33	7.4323	0
AC005152.3	8.56624	8.97589e-33	7.4323	0
AC005152.3	8.56624	8.97589e-33	7.4323	0
AC005152.3	8.56624	8.97589e-33	7.4323	0
AC005152.3	8.56624	8.97589e-33	7.4323	0
AC005152.3	8.56624	8.97589e-33	7.4323	0
AC005152.3	8.56624	8.97589e-33	7.4323	0
AC005152.3	8.56624	8.97589e-33	7.4323	0
AC005152.3	8.56624	8.97589e-33	7.4323	0
HGF	8.35289	3.49841e-16	7.62469	4.4502e-168
HGF	8.35289	3.49841e-16	7.62469	4.4502e-168
HGF	8.35289	3.49841e-16	7.62469	4.4502e-168
HGF	8.35289	3.49841e-16	7.62469	4.4502e-168
HGF	8.35289	3.49841e-16	7.62469	4.4502e-168
HGF	8.35289	3.49841e-16	7.62469	4.4502e-168
HGF	8.35289	3.49841e-16	7.62469	4.4502e-168
HGF	8.35289	3.49841e-16	7.62469	4.4502e-168
HGF	8.35289	3.49841e-16	7.62469	4.4502e-168
FABP7	4.59646	7.14573e-91	11.1752	0
FABP7	4.59646	7.14573e-91	11.1752	0
FABP7	4.59646	7.14573e-91	11.1752	0
FABP7	4.59646	7.14573e-91	11.1752	0
FABP7	4.59646	7.14573e-91	11.1752	0
FABP7	4.59646	7.14573e-91	11.1752	0
FABP7	4.59646	7.14573e-91	11.1752	0
FABP7	4.59646	7.14573e-91	11.1752	0
FABP7	4.59646	7.14573e-91	11.1752	0
AC006262.5	5.31445	2.71422e-08	10.3942	1.89715e-126
AC006262.5	5.31445	2.71422e-08	10.3942	1.89715e-126
AC006262.5	5.31445	2.71422e-08	10.3942	1.89715e-126
AC006262.5	5.31445	2.71422e-08	10.3942	1.89715e-126
AC006262.5	5.31445	2.71422e-08	10.3942	1.89715e-126
AC006262.5	5.31445	2.71422e-08	10.3942	1.89715e-126
AC006262.5	5.31445	2.71422e-08	10.3942	1.89715e-126
AC006262.5	5.31445	2.71422e-08	10.3942	1.89715e-126
AC006262.5	5.31445	2.71422e-08	10.3942	1.89715e-126
LINC00221	9.71366	1.45473e-61	5.85339	0
LINC00221	9.71366	1.45473e-61	5.85339	0
LINC00221	9.71366	1.45473e-61	5.85339	0
LINC00221	9.71366	1.45473e-61	5.85339	0
LINC00221	9.71366	1.45473e-61	5.85339	0
LINC00221	9.71366	1.45473e-61	5.85339	0
LINC00221	9.71366	1.45473e-61	5.85339	0
LINC00221	9.71366	1.45473e-61	5.85339	0
LINC00221	9.71366	1.45473e-61	5.85339	0
MAGEA2B	6.13954	0.00184073	9.40993	2.24026e-58
MAGEA2B	6.13954	0.00184073	9.40993	2.24026e-58
MAGEA2B	6.13954	0.00184073	9.40993	2.24026e-58
MAGEA2B	6.13954	0.00184073	9.40993	2.24026e-58
MAGEA2B	6.13954	0.00184073	9.40993	2.24026e-58
MAGEA2B	6.13954	0.00184073	9.40993	2.24026e-58
MAGEA2B	6.13954	0.00184073	9.40993	2.24026e-58
MAGEA2B	6.13954	0.00184073	9.40993	2.24026e-58
MAGEA2B	6.13954	0.00184073	9.40993	2.24026e-58
NEFL	7.17281	0.000709716	8.35792	1.68607e-61
NEFL	7.17281	0.000709716	8.35792	1.68607e-61
NEFL	7.17281	0.000709716	8.35792	1.68607e-61
NEFL	7.17281	0.000709716	8.35792	1.68607e-61
NEFL	7.17281	0.000709716	8.35792	1.68607e-61
NEFL	7.17281	0.000709716	8.35792	1.68607e-61
NEFL	7.17281	0.000709716	8.35792	1.68607e-61
NEFL	7.17281	0.000709716	8.35792	1.68607e-61
NEFL	7.17281	0.000709716	8.35792	1.68607e-61
PLCXD3	7.92806	8.72117e-21	7.52076	2.96964e-213
PLCXD3	7.92806	8.72117e-21	7.52076	2.96964e-213
PLCXD3	7.92806	8.72117e-21	7.52076	2.96964e-213
PLCXD3	7.92806	8.72117e-21	7.52076	2.96964e-213
PLCXD3	7.92806	8.72117e-21	7.52076	2.96964e-213
PLCXD3	7.92806	8.72117e-21	7.52076	2.96964e-213
PLCXD3	7.92806	8.72117e-21	7.52076	2.96964e-213
PLCXD3	7.92806	8.72117e-21	7.52076	2.96964e-213
PLCXD3	7.92806	8.72117e-21	7.52076	2.96964e-213
FDCSP	11.3136	1.10314e-41	4.10592	0
FDCSP	11.3136	1.10314e-41	4.10592	0
FDCSP	11.3136	1.10314e-41	4.10592	0
FDCSP	11.3136	1.10314e-41	4.10592	0
FDCSP	11.3136	1.10314e-41	4.10592	0
FDCSP	11.3136	1.10314e-41	4.10592	0
FDCSP	11.3136	1.10314e-41	4.10592	0
FDCSP	11.3136	1.10314e-41	4.10592	0
FDCSP	11.3136	1.10314e-41	4.10592	0
CSAG1	8.75738	5.18892e-36	6.64991	0
CSAG1	8.75738	5.18892e-36	6.64991	0
CSAG1	8.75738	5.18892e-36	6.64991	0
CSAG1	8.75738	5.18892e-36	6.64991	0
CSAG1	8.75738	5.18892e-36	6.64991	0
CSAG1	8.75738	5.18892e-36	6.64991	0
CSAG1	8.75738	5.18892e-36	6.64991	0
CSAG1	8.75738	5.18892e-36	6.64991	0
CSAG1	8.75738	5.18892e-36	6.64991	0
DSG1	5.78047	7.05699e-05	9.62627	1.11741e-75
DSG1	5.78047	7.05699e-05	9.62627	1.11741e-75
DSG1	5.78047	7.05699e-05	9.62627	1.11741e-75
DSG1	5.78047	7.05699e-05	9.62627	1.11741e-75
DSG1	5.78047	7.05699e-05	9.62627	1.11741e-75
DSG1	5.78047	7.05699e-05	9.62627	1.11741e-75
DSG1	5.78047	7.05699e-05	9.62627	1.11741e-75
DSG1	5.78047	7.05699e-05	9.62627	1.11741e-75
DSG1	5.78047	7.05699e-05	9.62627	1.11741e-75
RP11-865I6.2	8.57058	3.31669e-17	6.83546	2.06331e-171
RP11-865I6.2	8.57058	3.31669e-17	6.83546	2.06331e-171
RP11-865I6.2	8.57058	3.31669e-17	6.83546	2.06331e-171
RP11-865I6.2	8.57058	3.31669e-17	6.83546	2.06331e-171
RP11-865I6.2	8.57058	3.31669e-17	6.83546	2.06331e-171
RP11-865I6.2	8.57058	3.31669e-17	6.83546	2.06331e-171
RP11-865I6.2	8.57058	3.31669e-17	6.83546	2.06331e-171
RP11-865I6.2	8.57058	3.31669e-17	6.83546	2.06331e-171
RP11-865I6.2	8.57058	3.31669e-17	6.83546	2.06331e-171
APCDD1L	6.83885	1.6133e-13	8.51067	7.6279e-150
APCDD1L	6.83885	1.6133e-13	8.51067	7.6279e-150
APCDD1L	6.83885	1.6133e-13	8.51067	7.6279e-150
APCDD1L	6.83885	1.6133e-13	8.51067	7.6279e-150
APCDD1L	6.83885	1.6133e-13	8.51067	7.6279e-150
APCDD1L	6.83885	1.6133e-13	8.51067	7.6279e-150
APCDD1L	6.83885	1.6133e-13	8.51067	7.6279e-150
APCDD1L	6.83885	1.6133e-13	8.51067	7.6279e-150
APCDD1L	6.83885	1.6133e-13	8.51067	7.6279e-150
RP11-115C10.1	5.40108	2.69256e-12	9.94651	6.11633e-148
RP11-115C10.1	5.40108	2.69256e-12	9.94651	6.11633e-148
RP11-115C10.1	5.40108	2.69256e-12	9.94651	6.11633e-148
RP11-115C10.1	5.40108	2.69256e-12	9.94651	6.11633e-148
RP11-115C10.1	5.40108	2.69256e-12	9.94651	6.11633e-148
RP11-115C10.1	5.40108	2.69256e-12	9.94651	6.11633e-148
RP11-115C10.1	5.40108	2.69256e-12	9.94651	6.11633e-148
RP11-115C10.1	5.40108	2.69256e-12	9.94651	6.11633e-148
RP11-115C10.1	5.40108	2.69256e-12	9.94651	6.11633e-148
IGHV3-23	6.94848	2.37488e-25	8.38636	1.20964e-266
IGHV3-23	6.94848	2.37488e-25	8.38636	1.20964e-266
IGHV3-23	6.94848	2.37488e-25	8.38636	1.20964e-266
IGHV3-23	6.94848	2.37488e-25	8.38636	1.20964e-266
IGHV3-23	6.94848	2.37488e-25	8.38636	1.20964e-266
IGHV3-23	6.94848	2.37488e-25	8.38636	1.20964e-266
IGHV3-23	6.94848	2.37488e-25	8.38636	1.20964e-266
IGHV3-23	6.94848	2.37488e-25	8.38636	1.20964e-266
IGHV3-23	6.94848	2.37488e-25	8.38636	1.20964e-266
MIA	8.44369	3.02649e-39	6.85337	0
MIA	8.44369	3.02649e-39	6.85337	0
MIA	8.44369	3.02649e-39	6.85337	0
MIA	8.44369	3.02649e-39	6.85337	0
MIA	8.44369	3.02649e-39	6.85337	0
MIA	8.44369	3.02649e-39	6.85337	0
MIA	8.44369	3.02649e-39	6.85337	0
MIA	8.44369	3.02649e-39	6.85337	0
MIA	8.44369	3.02649e-39	6.85337	0
HMGA2	8.15573	1.52835e-15	7.1261	3.86778e-164
HMGA2	8.15573	1.52835e-15	7.1261	3.86778e-164
HMGA2	8.15573	1.52835e-15	7.1261	3.86778e-164
HMGA2	8.15573	1.52835e-15	7.1261	3.86778e-164
HMGA2	8.15573	1.52835e-15	7.1261	3.86778e-164
HMGA2	8.15573	1.52835e-15	7.1261	3.86778e-164
HMGA2	8.15573	1.52835e-15	7.1261	3.86778e-164
HMGA2	8.15573	1.52835e-15	7.1261	3.86778e-164
HMGA2	8.15573	1.52835e-15	7.1261	3.86778e-164
SPRR1B	5.14388	6.79267e-08	10.0866	6.35476e-103
SPRR1B	5.14388	6.79267e-08	10.0866	6.35476e-103
SPRR1B	5.14388	6.79267e-08	10.0866	6.35476e-103
SPRR1B	5.14388	6.79267e-08	10.0866	6.35476e-103
SPRR1B	5.14388	6.79267e-08	10.0866	6.35476e-103
SPRR1B	5.14388	6.79267e-08	10.0866	6.35476e-103
SPRR1B	5.14388	6.79267e-08	10.0866	6.35476e-103
SPRR1B	5.14388	6.79267e-08	10.0866	6.35476e-103
SPRR1B	5.14388	6.79267e-08	10.0866	6.35476e-103
IGLV3-19	8.13751	8.832e-19	7.06978	4.56545e-196
IGLV3-19	8.13751	8.832e-19	7.06978	4.56545e-196
IGLV3-19	8.13751	8.832e-19	7.06978	4.56545e-196
IGLV3-19	8.13751	8.832e-19	7.06978	4.56545e-196
IGLV3-19	8.13751	8.832e-19	7.06978	4.56545e-196
IGLV3-19	8.13751	8.832e-19	7.06978	4.56545e-196
IGLV3-19	8.13751	8.832e-19	7.06978	4.56545e-196
IGLV3-19	8.13751	8.832e-19	7.06978	4.56545e-196
IGLV3-19	8.13751	8.832e-19	7.06978	4.56545e-196
KRT6A	6.3256	1.39539e-24	8.78705	1.66549e-265
KRT6A	6.3256	1.39539e-24	8.78705	1.66549e-265
KRT6A	6.3256	1.39539e-24	8.78705	1.66549e-265
KRT6A	6.3256	1.39539e-24	8.78705	1.66549e-265
KRT6A	6.3256	1.39539e-24	8.78705	1.66549e-265
KRT6A	6.3256	1.39539e-24	8.78705	1.66549e-265
KRT6A	6.3256	1.39539e-24	8.78705	1.66549e-265
KRT6A	6.3256	1.39539e-24	8.78705	1.66549e-265
KRT6A	6.3256	1.39539e-24	8.78705	1.66549e-265
SOX10	7.56306	5.563e-20	7.54816	2.25953e-205
SOX10	7.56306	5.563e-20	7.54816	2.25953e-205
SOX10	7.56306	5.563e-20	7.54816	2.25953e-205
SOX10	7.56306	5.563e-20	7.54816	2.25953e-205
SOX10	7.56306	5.563e-20	7.54816	2.25953e-205
SOX10	7.56306	5.563e-20	7.54816	2.25953e-205
SOX10	7.56306	5.563e-20	7.54816	2.25953e-205
SOX10	7.56306	5.563e-20	7.54816	2.25953e-205
SOX10	7.56306	5.563e-20	7.54816	2.25953e-205
LINC00200	6.82842	2.05234e-14	8.2347	3.82495e-162
LINC00200	6.82842	2.05234e-14	8.2347	3.82495e-162
LINC00200	6.82842	2.05234e-14	8.2347	3.82495e-162
LINC00200	6.82842	2.05234e-14	8.2347	3.82495e-162
LINC00200	6.82842	2.05234e-14	8.2347	3.82495e-162
LINC00200	6.82842	2.05234e-14	8.2347	3.82495e-162
LINC00200	6.82842	2.05234e-14	8.2347	3.82495e-162
LINC00200	6.82842	2.05234e-14	8.2347	3.82495e-162
LINC00200	6.82842	2.05234e-14	8.2347	3.82495e-162
CTD-2384A14.1	5.87603	0.0140342	9.14643	2.89844e-50
CTD-2384A14.1	5.87603	0.0140342	9.14643	2.89844e-50
CTD-2384A14.1	5.87603	0.0140342	9.14643	2.89844e-50
CTD-2384A14.1	5.87603	0.0140342	9.14643	2.89844e-50
CTD-2384A14.1	5.87603	0.0140342	9.14643	2.89844e-50
CTD-2384A14.1	5.87603	0.0140342	9.14643	2.89844e-50
CTD-2384A14.1	5.87603	0.0140342	9.14643	2.89844e-50
CTD-2384A14.1	5.87603	0.0140342	9.14643	2.89844e-50
CTD-2384A14.1	5.87603	0.0140342	9.14643	2.89844e-50
IGHV4-59	7.43584	1.76472e-05	7.57923	6.30069e-75
IGHV4-59	7.43584	1.76472e-05	7.57923	6.30069e-75
IGHV4-59	7.43584	1.76472e-05	7.57923	6.30069e-75
IGHV4-59	7.43584	1.76472e-05	7.57923	6.30069e-75
IGHV4-59	7.43584	1.76472e-05	7.57923	6.30069e-75
IGHV4-59	7.43584	1.76472e-05	7.57923	6.30069e-75
IGHV4-59	7.43584	1.76472e-05	7.57923	6.30069e-75
IGHV4-59	7.43584	1.76472e-05	7.57923	6.30069e-75
IGHV4-59	7.43584	1.76472e-05	7.57923	6.30069e-75
IGHV3-53	7.51127	0.000164325	7.48997	1.15042e-66
IGHV3-53	7.51127	0.000164325	7.48997	1.15042e-66
IGHV3-53	7.51127	0.000164325	7.48997	1.15042e-66
IGHV3-53	7.51127	0.000164325	7.48997	1.15042e-66
IGHV3-53	7.51127	0.000164325	7.48997	1.15042e-66
IGHV3-53	7.51127	0.000164325	7.48997	1.15042e-66
IGHV3-53	7.51127	0.000164325	7.48997	1.15042e-66
IGHV3-53	7.51127	0.000164325	7.48997	1.15042e-66
IGHV3-53	7.51127	0.000164325	7.48997	1.15042e-66
IGKV3D-11	8.29977	4.06088e-17	6.69466	2.58854e-180
IGKV3D-11	8.29977	4.06088e-17	6.69466	2.58854e-180
IGKV3D-11	8.29977	4.06088e-17	6.69466	2.58854e-180
IGKV3D-11	8.29977	4.06088e-17	6.69466	2.58854e-180
IGKV3D-11	8.29977	4.06088e-17	6.69466	2.58854e-180
IGKV3D-11	8.29977	4.06088e-17	6.69466	2.58854e-180
IGKV3D-11	8.29977	4.06088e-17	6.69466	2.58854e-180
IGKV3D-11	8.29977	4.06088e-17	6.69466	2.58854e-180
IGKV3D-11	8.29977	4.06088e-17	6.69466	2.58854e-180
RP11-400D2.2	5.85102	0.0123614	9.12142	9.03044e-51
RP11-400D2.2	5.85102	0.0123614	9.12142	9.03044e-51
RP11-400D2.2	5.85102	0.0123614	9.12142	9.03044e-51
RP11-400D2.2	5.85102	0.0123614	9.12142	9.03044e-51
RP11-400D2.2	5.85102	0.0123614	9.12142	9.03044e-51
RP11-400D2.2	5.85102	0.0123614	9.12142	9.03044e-51
RP11-400D2.2	5.85102	0.0123614	9.12142	9.03044e-51
RP11-400D2.2	5.85102	0.0123614	9.12142	9.03044e-51
RP11-400D2.2	5.85102	0.0123614	9.12142	9.03044e-51
ROPN1	7.80413	4.52963e-20	7.14182	1.65621e-205
ROPN1	7.80413	4.52963e-20	7.14182	1.65621e-205
ROPN1	7.80413	4.52963e-20	7.14182	1.65621e-205
ROPN1	7.80413	4.52963e-20	7.14182	1.65621e-205
ROPN1	7.80413	4.52963e-20	7.14182	1.65621e-205
ROPN1	7.80413	4.52963e-20	7.14182	1.65621e-205
ROPN1	7.80413	4.52963e-20	7.14182	1.65621e-205
ROPN1	7.80413	4.52963e-20	7.14182	1.65621e-205
ROPN1	7.80413	4.52963e-20	7.14182	1.65621e-205
IGHV6-1	6.24217	6.5701e-53	8.58852	0
IGHV6-1	6.24217	6.5701e-53	8.58852	0
IGHV6-1	6.24217	6.5701e-53	8.58852	0
IGHV6-1	6.24217	6.5701e-53	8.58852	0
IGHV6-1	6.24217	6.5701e-53	8.58852	0
IGHV6-1	6.24217	6.5701e-53	8.58852	0
IGHV6-1	6.24217	6.5701e-53	8.58852	0
IGHV6-1	6.24217	6.5701e-53	8.58852	0
IGHV6-1	6.24217	6.5701e-53	8.58852	0
IGHV4-34	7.6692	4.62624e-10	7.14944	1.74286e-120
IGHV4-34	7.6692	4.62624e-10	7.14944	1.74286e-120
IGHV4-34	7.6692	4.62624e-10	7.14944	1.74286e-120
IGHV4-34	7.6692	4.62624e-10	7.14944	1.74286e-120
IGHV4-34	7.6692	4.62624e-10	7.14944	1.74286e-120
IGHV4-34	7.6692	4.62624e-10	7.14944	1.74286e-120
IGHV4-34	7.6692	4.62624e-10	7.14944	1.74286e-120
IGHV4-34	7.6692	4.62624e-10	7.14944	1.74286e-120
IGHV4-34	7.6692	4.62624e-10	7.14944	1.74286e-120
IGHV1-3	8.76662	5.15243e-22	6.05065	9.13062e-212
IGHV1-3	8.76662	5.15243e-22	6.05065	9.13062e-212
IGHV1-3	8.76662	5.15243e-22	6.05065	9.13062e-212
IGHV1-3	8.76662	5.15243e-22	6.05065	9.13062e-212
IGHV1-3	8.76662	5.15243e-22	6.05065	9.13062e-212
IGHV1-3	8.76662	5.15243e-22	6.05065	9.13062e-212
IGHV1-3	8.76662	5.15243e-22	6.05065	9.13062e-212
IGHV1-3	8.76662	5.15243e-22	6.05065	9.13062e-212
IGHV1-3	8.76662	5.15243e-22	6.05065	9.13062e-212
RP11-308B16.2	5.75167	0.0218826	9.02207	1.71479e-48
RP11-308B16.2	5.75167	0.0218826	9.02207	1.71479e-48
RP11-308B16.2	5.75167	0.0218826	9.02207	1.71479e-48
RP11-308B16.2	5.75167	0.0218826	9.02207	1.71479e-48
RP11-308B16.2	5.75167	0.0218826	9.02207	1.71479e-48
RP11-308B16.2	5.75167	0.0218826	9.02207	1.71479e-48
RP11-308B16.2	5.75167	0.0218826	9.02207	1.71479e-48
RP11-308B16.2	5.75167	0.0218826	9.02207	1.71479e-48
RP11-308B16.2	5.75167	0.0218826	9.02207	1.71479e-48
SERPINB7	5.72581	0.000119521	8.99621	2.62906e-69
SERPINB7	5.72581	0.000119521	8.99621	2.62906e-69
SERPINB7	5.72581	0.000119521	8.99621	2.62906e-69
SERPINB7	5.72581	0.000119521	8.99621	2.62906e-69
SERPINB7	5.72581	0.000119521	8.99621	2.62906e-69
SERPINB7	5.72581	0.000119521	8.99621	2.62906e-69
SERPINB7	5.72581	0.000119521	8.99621	2.62906e-69
SERPINB7	5.72581	0.000119521	8.99621	2.62906e-69
SERPINB7	5.72581	0.000119521	8.99621	2.62906e-69
CTD-2015G9.2	7.14552	4.3584e-18	7.56178	1.01378e-189
CTD-2015G9.2	7.14552	4.3584e-18	7.56178	1.01378e-189
CTD-2015G9.2	7.14552	4.3584e-18	7.56178	1.01378e-189
CTD-2015G9.2	7.14552	4.3584e-18	7.56178	1.01378e-189
CTD-2015G9.2	7.14552	4.3584e-18	7.56178	1.01378e-189
CTD-2015G9.2	7.14552	4.3584e-18	7.56178	1.01378e-189
CTD-2015G9.2	7.14552	4.3584e-18	7.56178	1.01378e-189
CTD-2015G9.2	7.14552	4.3584e-18	7.56178	1.01378e-189
CTD-2015G9.2	7.14552	4.3584e-18	7.56178	1.01378e-189
IGLV2-18	7.45658	0.00209005	7.23758	1.54373e-54
IGLV2-18	7.45658	0.00209005	7.23758	1.54373e-54
IGLV2-18	7.45658	0.00209005	7.23758	1.54373e-54
IGLV2-18	7.45658	0.00209005	7.23758	1.54373e-54
IGLV2-18	7.45658	0.00209005	7.23758	1.54373e-54
IGLV2-18	7.45658	0.00209005	7.23758	1.54373e-54
IGLV2-18	7.45658	0.00209005	7.23758	1.54373e-54
IGLV2-18	7.45658	0.00209005	7.23758	1.54373e-54
IGLV2-18	7.45658	0.00209005	7.23758	1.54373e-54
AKR1C1	5.74563	4.0107e-33	8.90083	0
AKR1C1	5.74563	4.0107e-33	8.90083	0
AKR1C1	5.74563	4.0107e-33	8.90083	0
AKR1C1	5.74563	4.0107e-33	8.90083	0
AKR1C1	5.74563	4.0107e-33	8.90083	0
AKR1C1	5.74563	4.0107e-33	8.90083	0
AKR1C1	5.74563	4.0107e-33	8.90083	0
AKR1C1	5.74563	4.0107e-33	8.90083	0
AKR1C1	5.74563	4.0107e-33	8.90083	0
IGKV1-27	7.44755	2.74368e-07	7.16661	1.42713e-89
IGKV1-27	7.44755	2.74368e-07	7.16661	1.42713e-89
IGKV1-27	7.44755	2.74368e-07	7.16661	1.42713e-89
IGKV1-27	7.44755	2.74368e-07	7.16661	1.42713e-89
IGKV1-27	7.44755	2.74368e-07	7.16661	1.42713e-89
IGKV1-27	7.44755	2.74368e-07	7.16661	1.42713e-89
IGKV1-27	7.44755	2.74368e-07	7.16661	1.42713e-89
IGKV1-27	7.44755	2.74368e-07	7.16661	1.42713e-89
IGKV1-27	7.44755	2.74368e-07	7.16661	1.42713e-89
KRT6B	7.36756	1.74673e-75	7.20166	0
KRT6B	7.36756	1.74673e-75	7.20166	0
KRT6B	7.36756	1.74673e-75	7.20166	0
KRT6B	7.36756	1.74673e-75	7.20166	0
KRT6B	7.36756	1.74673e-75	7.20166	0
KRT6B	7.36756	1.74673e-75	7.20166	0
KRT6B	7.36756	1.74673e-75	7.20166	0
KRT6B	7.36756	1.74673e-75	7.20166	0
KRT6B	7.36756	1.74673e-75	7.20166	0
IGLV3-1	8.96709	2.29788e-35	5.58568	0
IGLV3-1	8.96709	2.29788e-35	5.58568	0
IGLV3-1	8.96709	2.29788e-35	5.58568	0
IGLV3-1	8.96709	2.29788e-35	5.58568	0
IGLV3-1	8.96709	2.29788e-35	5.58568	0
IGLV3-1	8.96709	2.29788e-35	5.58568	0
IGLV3-1	8.96709	2.29788e-35	5.58568	0
IGLV3-1	8.96709	2.29788e-35	5.58568	0
IGLV3-1	8.96709	2.29788e-35	5.58568	0
SNAI2	8.43438	2.98055e-24	6.05317	2.30376e-228
SNAI2	8.43438	2.98055e-24	6.05317	2.30376e-228
SNAI2	8.43438	2.98055e-24	6.05317	2.30376e-228
SNAI2	8.43438	2.98055e-24	6.05317	2.30376e-228
SNAI2	8.43438	2.98055e-24	6.05317	2.30376e-228
SNAI2	8.43438	2.98055e-24	6.05317	2.30376e-228
SNAI2	8.43438	2.98055e-24	6.05317	2.30376e-228
SNAI2	8.43438	2.98055e-24	6.05317	2.30376e-228
SNAI2	8.43438	2.98055e-24	6.05317	2.30376e-228
MSC	7.13984	6.29082e-10	7.33665	9.36309e-114
MSC	7.13984	6.29082e-10	7.33665	9.36309e-114
MSC	7.13984	6.29082e-10	7.33665	9.36309e-114
MSC	7.13984	6.29082e-10	7.33665	9.36309e-114
MSC	7.13984	6.29082e-10	7.33665	9.36309e-114
MSC	7.13984	6.29082e-10	7.33665	9.36309e-114
MSC	7.13984	6.29082e-10	7.33665	9.36309e-114
MSC	7.13984	6.29082e-10	7.33665	9.36309e-114
MSC	7.13984	6.29082e-10	7.33665	9.36309e-114
C10orf90	5.16355	1.27337e-06	9.28915	8.61763e-92
C10orf90	5.16355	1.27337e-06	9.28915	8.61763e-92
C10orf90	5.16355	1.27337e-06	9.28915	8.61763e-92
C10orf90	5.16355	1.27337e-06	9.28915	8.61763e-92
C10orf90	5.16355	1.27337e-06	9.28915	8.61763e-92
C10orf90	5.16355	1.27337e-06	9.28915	8.61763e-92
C10orf90	5.16355	1.27337e-06	9.28915	8.61763e-92
C10orf90	5.16355	1.27337e-06	9.28915	8.61763e-92
C10orf90	5.16355	1.27337e-06	9.28915	8.61763e-92
AKR1C2	5.75489	9.28726e-31	8.6756	0
AKR1C2	5.75489	9.28726e-31	8.6756	0
AKR1C2	5.75489	9.28726e-31	8.6756	0
AKR1C2	5.75489	9.28726e-31	8.6756	0
AKR1C2	5.75489	9.28726e-31	8.6756	0
AKR1C2	5.75489	9.28726e-31	8.6756	0
AKR1C2	5.75489	9.28726e-31	8.6756	0
AKR1C2	5.75489	9.28726e-31	8.6756	0
AKR1C2	5.75489	9.28726e-31	8.6756	0
PRSS3	4.90709	0.00515185	9.48927	1.24882e-58
PRSS3	4.90709	0.00515185	9.48927	1.24882e-58
PRSS3	4.90709	0.00515185	9.48927	1.24882e-58
PRSS3	4.90709	0.00515185	9.48927	1.24882e-58
PRSS3	4.90709	0.00515185	9.48927	1.24882e-58
PRSS3	4.90709	0.00515185	9.48927	1.24882e-58
PRSS3	4.90709	0.00515185	9.48927	1.24882e-58
PRSS3	4.90709	0.00515185	9.48927	1.24882e-58
PRSS3	4.90709	0.00515185	9.48927	1.24882e-58
RP11-662G23.1	6.40147	1.41418e-08	7.96899	4.87211e-104
RP11-662G23.1	6.40147	1.41418e-08	7.96899	4.87211e-104
RP11-662G23.1	6.40147	1.41418e-08	7.96899	4.87211e-104
RP11-662G23.1	6.40147	1.41418e-08	7.96899	4.87211e-104
RP11-662G23.1	6.40147	1.41418e-08	7.96899	4.87211e-104
RP11-662G23.1	6.40147	1.41418e-08	7.96899	4.87211e-104
RP11-662G23.1	6.40147	1.41418e-08	7.96899	4.87211e-104
RP11-662G23.1	6.40147	1.41418e-08	7.96899	4.87211e-104
RP11-662G23.1	6.40147	1.41418e-08	7.96899	4.87211e-104
TMEFF2	5.53952	0.00097519	8.80992	6.47857e-61
TMEFF2	5.53952	0.00097519	8.80992	6.47857e-61
TMEFF2	5.53952	0.00097519	8.80992	6.47857e-61
TMEFF2	5.53952	0.00097519	8.80992	6.47857e-61
TMEFF2	5.53952	0.00097519	8.80992	6.47857e-61
TMEFF2	5.53952	0.00097519	8.80992	6.47857e-61
TMEFF2	5.53952	0.00097519	8.80992	6.47857e-61
TMEFF2	5.53952	0.00097519	8.80992	6.47857e-61
TMEFF2	5.53952	0.00097519	8.80992	6.47857e-61
PCOLCE2	5.55185	2.16325e-12	8.77885	1.93642e-143
PCOLCE2	5.55185	2.16325e-12	8.77885	1.93642e-143
PCOLCE2	5.55185	2.16325e-12	8.77885	1.93642e-143
PCOLCE2	5.55185	2.16325e-12	8.77885	1.93642e-143
PCOLCE2	5.55185	2.16325e-12	8.77885	1.93642e-143
PCOLCE2	5.55185	2.16325e-12	8.77885	1.93642e-143
PCOLCE2	5.55185	2.16325e-12	8.77885	1.93642e-143
PCOLCE2	5.55185	2.16325e-12	8.77885	1.93642e-143
PCOLCE2	5.55185	2.16325e-12	8.77885	1.93642e-143
DSCR4	4.0547	0.000104424	10.1935	2.71437e-101
DSCR4	4.0547	0.000104424	10.1935	2.71437e-101
DSCR4	4.0547	0.000104424	10.1935	2.71437e-101
DSCR4	4.0547	0.000104424	10.1935	2.71437e-101
DSCR4	4.0547	0.000104424	10.1935	2.71437e-101
DSCR4	4.0547	0.000104424	10.1935	2.71437e-101
DSCR4	4.0547	0.000104424	10.1935	2.71437e-101
DSCR4	4.0547	0.000104424	10.1935	2.71437e-101
DSCR4	4.0547	0.000104424	10.1935	2.71437e-101
MAGEA12	7.63265	3.1048e-18	6.56959	9.95782e-190
MAGEA12	7.63265	3.1048e-18	6.56959	9.95782e-190
MAGEA12	7.63265	3.1048e-18	6.56959	9.95782e-190
MAGEA12	7.63265	3.1048e-18	6.56959	9.95782e-190
MAGEA12	7.63265	3.1048e-18	6.56959	9.95782e-190
MAGEA12	7.63265	3.1048e-18	6.56959	9.95782e-190
MAGEA12	7.63265	3.1048e-18	6.56959	9.95782e-190
MAGEA12	7.63265	3.1048e-18	6.56959	9.95782e-190
MAGEA12	7.63265	3.1048e-18	6.56959	9.95782e-190
SPHKAP	5.46468	0.00900049	8.73507	4.8895e-52
SPHKAP	5.46468	0.00900049	8.73507	4.8895e-52
SPHKAP	5.46468	0.00900049	8.73507	4.8895e-52
SPHKAP	5.46468	0.00900049	8.73507	4.8895e-52
SPHKAP	5.46468	0.00900049	8.73507	4.8895e-52
SPHKAP	5.46468	0.00900049	8.73507	4.8895e-52
SPHKAP	5.46468	0.00900049	8.73507	4.8895e-52
SPHKAP	5.46468	0.00900049	8.73507	4.8895e-52
SPHKAP	5.46468	0.00900049	8.73507	4.8895e-52
IGHV3-30	7.33488	5.31904e-22	6.84494	1.06916e-225
IGHV3-30	7.33488	5.31904e-22	6.84494	1.06916e-225
IGHV3-30	7.33488	5.31904e-22	6.84494	1.06916e-225
IGHV3-30	7.33488	5.31904e-22	6.84494	1.06916e-225
IGHV3-30	7.33488	5.31904e-22	6.84494	1.06916e-225
IGHV3-30	7.33488	5.31904e-22	6.84494	1.06916e-225
IGHV3-30	7.33488	5.31904e-22	6.84494	1.06916e-225
IGHV3-30	7.33488	5.31904e-22	6.84494	1.06916e-225
IGHV3-30	7.33488	5.31904e-22	6.84494	1.06916e-225
IGHV3-21	8.60644	1.66963e-37	5.56607	0
IGHV3-21	8.60644	1.66963e-37	5.56607	0
IGHV3-21	8.60644	1.66963e-37	5.56607	0
IGHV3-21	8.60644	1.66963e-37	5.56607	0
IGHV3-21	8.60644	1.66963e-37	5.56607	0
IGHV3-21	8.60644	1.66963e-37	5.56607	0
IGHV3-21	8.60644	1.66963e-37	5.56607	0
IGHV3-21	8.60644	1.66963e-37	5.56607	0
IGHV3-21	8.60644	1.66963e-37	5.56607	0
RP11-54H7.4	6.6992	8.55401e-23	7.46867	1.90967e-235
RP11-54H7.4	6.6992	8.55401e-23	7.46867	1.90967e-235
RP11-54H7.4	6.6992	8.55401e-23	7.46867	1.90967e-235
RP11-54H7.4	6.6992	8.55401e-23	7.46867	1.90967e-235
RP11-54H7.4	6.6992	8.55401e-23	7.46867	1.90967e-235
RP11-54H7.4	6.6992	8.55401e-23	7.46867	1.90967e-235
RP11-54H7.4	6.6992	8.55401e-23	7.46867	1.90967e-235
RP11-54H7.4	6.6992	8.55401e-23	7.46867	1.90967e-235
RP11-54H7.4	6.6992	8.55401e-23	7.46867	1.90967e-235
IGLV3-21	6.37831	9.52756e-26	7.6868	1.33175e-260
IGLV3-21	6.37831	9.52756e-26	7.6868	1.33175e-260
IGLV3-21	6.37831	9.52756e-26	7.6868	1.33175e-260
IGLV3-21	6.37831	9.52756e-26	7.6868	1.33175e-260
IGLV3-21	6.37831	9.52756e-26	7.6868	1.33175e-260
IGLV3-21	6.37831	9.52756e-26	7.6868	1.33175e-260
IGLV3-21	6.37831	9.52756e-26	7.6868	1.33175e-260
IGLV3-21	6.37831	9.52756e-26	7.6868	1.33175e-260
IGLV3-21	6.37831	9.52756e-26	7.6868	1.33175e-260
PTPRZ1	5.5356	7.92914e-25	8.47773	1.58135e-270
PTPRZ1	5.5356	7.92914e-25	8.47773	1.58135e-270
PTPRZ1	5.5356	7.92914e-25	8.47773	1.58135e-270
PTPRZ1	5.5356	7.92914e-25	8.47773	1.58135e-270
PTPRZ1	5.5356	7.92914e-25	8.47773	1.58135e-270
PTPRZ1	5.5356	7.92914e-25	8.47773	1.58135e-270
PTPRZ1	5.5356	7.92914e-25	8.47773	1.58135e-270
PTPRZ1	5.5356	7.92914e-25	8.47773	1.58135e-270
PTPRZ1	5.5356	7.92914e-25	8.47773	1.58135e-270
QRFPR	5.34887	2.75878e-05	8.61927	3.61743e-75
QRFPR	5.34887	2.75878e-05	8.61927	3.61743e-75
QRFPR	5.34887	2.75878e-05	8.61927	3.61743e-75
QRFPR	5.34887	2.75878e-05	8.61927	3.61743e-75
QRFPR	5.34887	2.75878e-05	8.61927	3.61743e-75
QRFPR	5.34887	2.75878e-05	8.61927	3.61743e-75
QRFPR	5.34887	2.75878e-05	8.61927	3.61743e-75
QRFPR	5.34887	2.75878e-05	8.61927	3.61743e-75
QRFPR	5.34887	2.75878e-05	8.61927	3.61743e-75
TMEM119	7.60221	1.05827e-09	6.35967	3.80382e-107
TMEM119	7.60221	1.05827e-09	6.35967	3.80382e-107
TMEM119	7.60221	1.05827e-09	6.35967	3.80382e-107
TMEM119	7.60221	1.05827e-09	6.35967	3.80382e-107
TMEM119	7.60221	1.05827e-09	6.35967	3.80382e-107
TMEM119	7.60221	1.05827e-09	6.35967	3.80382e-107
TMEM119	7.60221	1.05827e-09	6.35967	3.80382e-107
TMEM119	7.60221	1.05827e-09	6.35967	3.80382e-107
TMEM119	7.60221	1.05827e-09	6.35967	3.80382e-107
MPZ	6.5144	2.34902e-08	7.43171	2.34215e-103
MPZ	6.5144	2.34902e-08	7.43171	2.34215e-103
MPZ	6.5144	2.34902e-08	7.43171	2.34215e-103
MPZ	6.5144	2.34902e-08	7.43171	2.34215e-103
MPZ	6.5144	2.34902e-08	7.43171	2.34215e-103
MPZ	6.5144	2.34902e-08	7.43171	2.34215e-103
MPZ	6.5144	2.34902e-08	7.43171	2.34215e-103
MPZ	6.5144	2.34902e-08	7.43171	2.34215e-103
MPZ	6.5144	2.34902e-08	7.43171	2.34215e-103
IGLV1-51	8.39959	2.14081e-18	5.50995	1.28361e-176
IGLV1-51	8.39959	2.14081e-18	5.50995	1.28361e-176
IGLV1-51	8.39959	2.14081e-18	5.50995	1.28361e-176
IGLV1-51	8.39959	2.14081e-18	5.50995	1.28361e-176
IGLV1-51	8.39959	2.14081e-18	5.50995	1.28361e-176
IGLV1-51	8.39959	2.14081e-18	5.50995	1.28361e-176
IGLV1-51	8.39959	2.14081e-18	5.50995	1.28361e-176
IGLV1-51	8.39959	2.14081e-18	5.50995	1.28361e-176
IGLV1-51	8.39959	2.14081e-18	5.50995	1.28361e-176
RP11-734I18.1	6.58231	4.91549e-06	7.32271	1.08175e-80
RP11-734I18.1	6.58231	4.91549e-06	7.32271	1.08175e-80
RP11-734I18.1	6.58231	4.91549e-06	7.32271	1.08175e-80
RP11-734I18.1	6.58231	4.91549e-06	7.32271	1.08175e-80
RP11-734I18.1	6.58231	4.91549e-06	7.32271	1.08175e-80
RP11-734I18.1	6.58231	4.91549e-06	7.32271	1.08175e-80
RP11-734I18.1	6.58231	4.91549e-06	7.32271	1.08175e-80
RP11-734I18.1	6.58231	4.91549e-06	7.32271	1.08175e-80
RP11-734I18.1	6.58231	4.91549e-06	7.32271	1.08175e-80
INSL4	7.09294	0.00325984	6.80239	1.00017e-54
INSL4	7.09294	0.00325984	6.80239	1.00017e-54
INSL4	7.09294	0.00325984	6.80239	1.00017e-54
INSL4	7.09294	0.00325984	6.80239	1.00017e-54
INSL4	7.09294	0.00325984	6.80239	1.00017e-54
INSL4	7.09294	0.00325984	6.80239	1.00017e-54
INSL4	7.09294	0.00325984	6.80239	1.00017e-54
INSL4	7.09294	0.00325984	6.80239	1.00017e-54
INSL4	7.09294	0.00325984	6.80239	1.00017e-54
GLP1R	5.28251	0.000400472	8.55291	1.79451e-64
GLP1R	5.28251	0.000400472	8.55291	1.79451e-64
GLP1R	5.28251	0.000400472	8.55291	1.79451e-64
GLP1R	5.28251	0.000400472	8.55291	1.79451e-64
GLP1R	5.28251	0.000400472	8.55291	1.79451e-64
GLP1R	5.28251	0.000400472	8.55291	1.79451e-64
GLP1R	5.28251	0.000400472	8.55291	1.79451e-64
GLP1R	5.28251	0.000400472	8.55291	1.79451e-64
GLP1R	5.28251	0.000400472	8.55291	1.79451e-64
IGKV1-5	7.9073	6.94192e-88	5.92285	0
IGKV1-5	7.9073	6.94192e-88	5.92285	0
IGKV1-5	7.9073	6.94192e-88	5.92285	0
IGKV1-5	7.9073	6.94192e-88	5.92285	0
IGKV1-5	7.9073	6.94192e-88	5.92285	0
IGKV1-5	7.9073	6.94192e-88	5.92285	0
IGKV1-5	7.9073	6.94192e-88	5.92285	0
IGKV1-5	7.9073	6.94192e-88	5.92285	0
IGKV1-5	7.9073	6.94192e-88	5.92285	0
C2orf40	8.065	1.40908e-38	5.76125	0
C2orf40	8.065	1.40908e-38	5.76125	0
C2orf40	8.065	1.40908e-38	5.76125	0
C2orf40	8.065	1.40908e-38	5.76125	0
C2orf40	8.065	1.40908e-38	5.76125	0
C2orf40	8.065	1.40908e-38	5.76125	0
C2orf40	8.065	1.40908e-38	5.76125	0
C2orf40	8.065	1.40908e-38	5.76125	0
C2orf40	8.065	1.40908e-38	5.76125	0
C8orf88	7.42643	1.05946e-14	6.39412	1.77113e-154
C8orf88	7.42643	1.05946e-14	6.39412	1.77113e-154
C8orf88	7.42643	1.05946e-14	6.39412	1.77113e-154
C8orf88	7.42643	1.05946e-14	6.39412	1.77113e-154
C8orf88	7.42643	1.05946e-14	6.39412	1.77113e-154
C8orf88	7.42643	1.05946e-14	6.39412	1.77113e-154
C8orf88	7.42643	1.05946e-14	6.39412	1.77113e-154
C8orf88	7.42643	1.05946e-14	6.39412	1.77113e-154
C8orf88	7.42643	1.05946e-14	6.39412	1.77113e-154
HULC	7.47363	2.14902e-08	6.30133	4.20553e-101
HULC	7.47363	2.14902e-08	6.30133	4.20553e-101
HULC	7.47363	2.14902e-08	6.30133	4.20553e-101
HULC	7.47363	2.14902e-08	6.30133	4.20553e-101
HULC	7.47363	2.14902e-08	6.30133	4.20553e-101
HULC	7.47363	2.14902e-08	6.30133	4.20553e-101
HULC	7.47363	2.14902e-08	6.30133	4.20553e-101
HULC	7.47363	2.14902e-08	6.30133	4.20553e-101
HULC	7.47363	2.14902e-08	6.30133	4.20553e-101
RSPO3	7.58538	1.9479e-10	6.17594	1.87678e-114
RSPO3	7.58538	1.9479e-10	6.17594	1.87678e-114
RSPO3	7.58538	1.9479e-10	6.17594	1.87678e-114
RSPO3	7.58538	1.9479e-10	6.17594	1.87678e-114
RSPO3	7.58538	1.9479e-10	6.17594	1.87678e-114
RSPO3	7.58538	1.9479e-10	6.17594	1.87678e-114
RSPO3	7.58538	1.9479e-10	6.17594	1.87678e-114
RSPO3	7.58538	1.9479e-10	6.17594	1.87678e-114
RSPO3	7.58538	1.9479e-10	6.17594	1.87678e-114
GJB6	4.73888	0.00127782	9.00929	3.2224e-64
GJB6	4.73888	0.00127782	9.00929	3.2224e-64
GJB6	4.73888	0.00127782	9.00929	3.2224e-64
GJB6	4.73888	0.00127782	9.00929	3.2224e-64
GJB6	4.73888	0.00127782	9.00929	3.2224e-64
GJB6	4.73888	0.00127782	9.00929	3.2224e-64
GJB6	4.73888	0.00127782	9.00929	3.2224e-64
GJB6	4.73888	0.00127782	9.00929	3.2224e-64
GJB6	4.73888	0.00127782	9.00929	3.2224e-64
LINC01419	6.90781	0.00844703	6.76914	2.86342e-50
LINC01419	6.90781	0.00844703	6.76914	2.86342e-50
LINC01419	6.90781	0.00844703	6.76914	2.86342e-50
LINC01419	6.90781	0.00844703	6.76914	2.86342e-50
LINC01419	6.90781	0.00844703	6.76914	2.86342e-50
LINC01419	6.90781	0.00844703	6.76914	2.86342e-50
LINC01419	6.90781	0.00844703	6.76914	2.86342e-50
LINC01419	6.90781	0.00844703	6.76914	2.86342e-50
LINC01419	6.90781	0.00844703	6.76914	2.86342e-50
IGHV3-11	7.48067	0.00015419	6.19546	6.25743e-65
IGHV3-11	7.48067	0.00015419	6.19546	6.25743e-65
IGHV3-11	7.48067	0.00015419	6.19546	6.25743e-65
IGHV3-11	7.48067	0.00015419	6.19546	6.25743e-65
IGHV3-11	7.48067	0.00015419	6.19546	6.25743e-65
IGHV3-11	7.48067	0.00015419	6.19546	6.25743e-65
IGHV3-11	7.48067	0.00015419	6.19546	6.25743e-65
IGHV3-11	7.48067	0.00015419	6.19546	6.25743e-65
IGHV3-11	7.48067	0.00015419	6.19546	6.25743e-65
LINC00839	7.80311	9.70477e-25	5.86876	6.21797e-245
LINC00839	7.80311	9.70477e-25	5.86876	6.21797e-245
LINC00839	7.80311	9.70477e-25	5.86876	6.21797e-245
LINC00839	7.80311	9.70477e-25	5.86876	6.21797e-245
LINC00839	7.80311	9.70477e-25	5.86876	6.21797e-245
LINC00839	7.80311	9.70477e-25	5.86876	6.21797e-245
LINC00839	7.80311	9.70477e-25	5.86876	6.21797e-245
LINC00839	7.80311	9.70477e-25	5.86876	6.21797e-245
LINC00839	7.80311	9.70477e-25	5.86876	6.21797e-245
IGKV1-6	6.93775	0.0363559	6.733	4.14164e-45
IGKV1-6	6.93775	0.0363559	6.733	4.14164e-45
IGKV1-6	6.93775	0.0363559	6.733	4.14164e-45
IGKV1-6	6.93775	0.0363559	6.733	4.14164e-45
IGKV1-6	6.93775	0.0363559	6.733	4.14164e-45
IGKV1-6	6.93775	0.0363559	6.733	4.14164e-45
IGKV1-6	6.93775	0.0363559	6.733	4.14164e-45
IGKV1-6	6.93775	0.0363559	6.733	4.14164e-45
IGKV1-6	6.93775	0.0363559	6.733	4.14164e-45
IGHV3-73	6.76882	0.000484647	6.82715	2.43415e-62
IGHV3-73	6.76882	0.000484647	6.82715	2.43415e-62
IGHV3-73	6.76882	0.000484647	6.82715	2.43415e-62
IGHV3-73	6.76882	0.000484647	6.82715	2.43415e-62
IGHV3-73	6.76882	0.000484647	6.82715	2.43415e-62
IGHV3-73	6.76882	0.000484647	6.82715	2.43415e-62
IGHV3-73	6.76882	0.000484647	6.82715	2.43415e-62
IGHV3-73	6.76882	0.000484647	6.82715	2.43415e-62
IGHV3-73	6.76882	0.000484647	6.82715	2.43415e-62
IGKV1-16	6.23382	9.72339e-06	7.35331	2.07876e-90
IGKV1-16	6.23382	9.72339e-06	7.35331	2.07876e-90
IGKV1-16	6.23382	9.72339e-06	7.35331	2.07876e-90
IGKV1-16	6.23382	9.72339e-06	7.35331	2.07876e-90
IGKV1-16	6.23382	9.72339e-06	7.35331	2.07876e-90
IGKV1-16	6.23382	9.72339e-06	7.35331	2.07876e-90
IGKV1-16	6.23382	9.72339e-06	7.35331	2.07876e-90
IGKV1-16	6.23382	9.72339e-06	7.35331	2.07876e-90
IGKV1-16	6.23382	9.72339e-06	7.35331	2.07876e-90
DOK5	7.40768	1.68797e-17	6.15076	5.28279e-179
DOK5	7.40768	1.68797e-17	6.15076	5.28279e-179
DOK5	7.40768	1.68797e-17	6.15076	5.28279e-179
DOK5	7.40768	1.68797e-17	6.15076	5.28279e-179
DOK5	7.40768	1.68797e-17	6.15076	5.28279e-179
DOK5	7.40768	1.68797e-17	6.15076	5.28279e-179
DOK5	7.40768	1.68797e-17	6.15076	5.28279e-179
DOK5	7.40768	1.68797e-17	6.15076	5.28279e-179
DOK5	7.40768	1.68797e-17	6.15076	5.28279e-179
CDH19	6.91469	1.41316e-13	6.53753	5.60085e-149
CDH19	6.91469	1.41316e-13	6.53753	5.60085e-149
CDH19	6.91469	1.41316e-13	6.53753	5.60085e-149
CDH19	6.91469	1.41316e-13	6.53753	5.60085e-149
CDH19	6.91469	1.41316e-13	6.53753	5.60085e-149
CDH19	6.91469	1.41316e-13	6.53753	5.60085e-149
CDH19	6.91469	1.41316e-13	6.53753	5.60085e-149
CDH19	6.91469	1.41316e-13	6.53753	5.60085e-149
CDH19	6.91469	1.41316e-13	6.53753	5.60085e-149
LINC01518	4.14539	0.032688	9.28701	2.81309e-51
LINC01518	4.14539	0.032688	9.28701	2.81309e-51
LINC01518	4.14539	0.032688	9.28701	2.81309e-51
LINC01518	4.14539	0.032688	9.28701	2.81309e-51
LINC01518	4.14539	0.032688	9.28701	2.81309e-51
LINC01518	4.14539	0.032688	9.28701	2.81309e-51
LINC01518	4.14539	0.032688	9.28701	2.81309e-51
LINC01518	4.14539	0.032688	9.28701	2.81309e-51
LINC01518	4.14539	0.032688	9.28701	2.81309e-51
SOBP	6.05027	8.71702e-07	7.31029	2.84495e-86
SOBP	6.05027	8.71702e-07	7.31029	2.84495e-86
SOBP	6.05027	8.71702e-07	7.31029	2.84495e-86
SOBP	6.05027	8.71702e-07	7.31029	2.84495e-86
SOBP	6.05027	8.71702e-07	7.31029	2.84495e-86
SOBP	6.05027	8.71702e-07	7.31029	2.84495e-86
SOBP	6.05027	8.71702e-07	7.31029	2.84495e-86
SOBP	6.05027	8.71702e-07	7.31029	2.84495e-86
SOBP	6.05027	8.71702e-07	7.31029	2.84495e-86
RP11-314N14.1	5.36126	0.0095902	7.96655	4.16711e-51
RP11-314N14.1	5.36126	0.0095902	7.96655	4.16711e-51
RP11-314N14.1	5.36126	0.0095902	7.96655	4.16711e-51
RP11-314N14.1	5.36126	0.0095902	7.96655	4.16711e-51
RP11-314N14.1	5.36126	0.0095902	7.96655	4.16711e-51
RP11-314N14.1	5.36126	0.0095902	7.96655	4.16711e-51
RP11-314N14.1	5.36126	0.0095902	7.96655	4.16711e-51
RP11-314N14.1	5.36126	0.0095902	7.96655	4.16711e-51
RP11-314N14.1	5.36126	0.0095902	7.96655	4.16711e-51
IGHV5-51	7.761	7.19062e-07	5.5566	1.01804e-83
IGHV5-51	7.761	7.19062e-07	5.5566	1.01804e-83
IGHV5-51	7.761	7.19062e-07	5.5566	1.01804e-83
IGHV5-51	7.761	7.19062e-07	5.5566	1.01804e-83
IGHV5-51	7.761	7.19062e-07	5.5566	1.01804e-83
IGHV5-51	7.761	7.19062e-07	5.5566	1.01804e-83
IGHV5-51	7.761	7.19062e-07	5.5566	1.01804e-83
IGHV5-51	7.761	7.19062e-07	5.5566	1.01804e-83
IGHV5-51	7.761	7.19062e-07	5.5566	1.01804e-83
COL4A4	4.68017	0.0053932	8.57835	2.24026e-58
COL4A4	4.68017	0.0053932	8.57835	2.24026e-58
COL4A4	4.68017	0.0053932	8.57835	2.24026e-58
COL4A4	4.68017	0.0053932	8.57835	2.24026e-58
COL4A4	4.68017	0.0053932	8.57835	2.24026e-58
COL4A4	4.68017	0.0053932	8.57835	2.24026e-58
COL4A4	4.68017	0.0053932	8.57835	2.24026e-58
COL4A4	4.68017	0.0053932	8.57835	2.24026e-58
COL4A4	4.68017	0.0053932	8.57835	2.24026e-58
IGLV1-47	8.9133	1.26595e-21	4.31945	1.86426e-181
IGLV1-47	8.9133	1.26595e-21	4.31945	1.86426e-181
IGLV1-47	8.9133	1.26595e-21	4.31945	1.86426e-181
IGLV1-47	8.9133	1.26595e-21	4.31945	1.86426e-181
IGLV1-47	8.9133	1.26595e-21	4.31945	1.86426e-181
IGLV1-47	8.9133	1.26595e-21	4.31945	1.86426e-181
IGLV1-47	8.9133	1.26595e-21	4.31945	1.86426e-181
IGLV1-47	8.9133	1.26595e-21	4.31945	1.86426e-181
IGLV1-47	8.9133	1.26595e-21	4.31945	1.86426e-181
IGHV3-48	7.34922	3.34825e-06	5.87874	3.00628e-78
IGHV3-48	7.34922	3.34825e-06	5.87874	3.00628e-78
IGHV3-48	7.34922	3.34825e-06	5.87874	3.00628e-78
IGHV3-48	7.34922	3.34825e-06	5.87874	3.00628e-78
IGHV3-48	7.34922	3.34825e-06	5.87874	3.00628e-78
IGHV3-48	7.34922	3.34825e-06	5.87874	3.00628e-78
IGHV3-48	7.34922	3.34825e-06	5.87874	3.00628e-78
IGHV3-48	7.34922	3.34825e-06	5.87874	3.00628e-78
IGHV3-48	7.34922	3.34825e-06	5.87874	3.00628e-78
IGLV2-23	9.26828	2.00685e-32	3.90775	5.9174e-275
IGLV2-23	9.26828	2.00685e-32	3.90775	5.9174e-275
IGLV2-23	9.26828	2.00685e-32	3.90775	5.9174e-275
IGLV2-23	9.26828	2.00685e-32	3.90775	5.9174e-275
IGLV2-23	9.26828	2.00685e-32	3.90775	5.9174e-275
IGLV2-23	9.26828	2.00685e-32	3.90775	5.9174e-275
IGLV2-23	9.26828	2.00685e-32	3.90775	5.9174e-275
IGLV2-23	9.26828	2.00685e-32	3.90775	5.9174e-275
IGLV2-23	9.26828	2.00685e-32	3.90775	5.9174e-275
ADD2	5.22496	1.31929e-13	7.87205	1.0592e-169
ADD2	5.22496	1.31929e-13	7.87205	1.0592e-169
ADD2	5.22496	1.31929e-13	7.87205	1.0592e-169
ADD2	5.22496	1.31929e-13	7.87205	1.0592e-169
ADD2	5.22496	1.31929e-13	7.87205	1.0592e-169
ADD2	5.22496	1.31929e-13	7.87205	1.0592e-169
ADD2	5.22496	1.31929e-13	7.87205	1.0592e-169
ADD2	5.22496	1.31929e-13	7.87205	1.0592e-169
ADD2	5.22496	1.31929e-13	7.87205	1.0592e-169
NCAM1	6.95347	2.26294e-12	6.06464	5.94343e-136
NCAM1	6.95347	2.26294e-12	6.06464	5.94343e-136
NCAM1	6.95347	2.26294e-12	6.06464	5.94343e-136
NCAM1	6.95347	2.26294e-12	6.06464	5.94343e-136
NCAM1	6.95347	2.26294e-12	6.06464	5.94343e-136
NCAM1	6.95347	2.26294e-12	6.06464	5.94343e-136
NCAM1	6.95347	2.26294e-12	6.06464	5.94343e-136
NCAM1	6.95347	2.26294e-12	6.06464	5.94343e-136
NCAM1	6.95347	2.26294e-12	6.06464	5.94343e-136
LINC01615	6.90103	9.29283e-10	6.06693	1.84668e-113
LINC01615	6.90103	9.29283e-10	6.06693	1.84668e-113
LINC01615	6.90103	9.29283e-10	6.06693	1.84668e-113
LINC01615	6.90103	9.29283e-10	6.06693	1.84668e-113
LINC01615	6.90103	9.29283e-10	6.06693	1.84668e-113
LINC01615	6.90103	9.29283e-10	6.06693	1.84668e-113
LINC01615	6.90103	9.29283e-10	6.06693	1.84668e-113
LINC01615	6.90103	9.29283e-10	6.06693	1.84668e-113
LINC01615	6.90103	9.29283e-10	6.06693	1.84668e-113
ADGRE1	6.60298	1.83138e-08	6.34479	2.57533e-102
ADGRE1	6.60298	1.83138e-08	6.34479	2.57533e-102
ADGRE1	6.60298	1.83138e-08	6.34479	2.57533e-102
ADGRE1	6.60298	1.83138e-08	6.34479	2.57533e-102
ADGRE1	6.60298	1.83138e-08	6.34479	2.57533e-102
ADGRE1	6.60298	1.83138e-08	6.34479	2.57533e-102
ADGRE1	6.60298	1.83138e-08	6.34479	2.57533e-102
ADGRE1	6.60298	1.83138e-08	6.34479	2.57533e-102
ADGRE1	6.60298	1.83138e-08	6.34479	2.57533e-102
MAGEA6	7.83729	2.00582e-26	5.08391	6.83122e-251
MAGEA6	7.83729	2.00582e-26	5.08391	6.83122e-251
MAGEA6	7.83729	2.00582e-26	5.08391	6.83122e-251
MAGEA6	7.83729	2.00582e-26	5.08391	6.83122e-251
MAGEA6	7.83729	2.00582e-26	5.08391	6.83122e-251
MAGEA6	7.83729	2.00582e-26	5.08391	6.83122e-251
MAGEA6	7.83729	2.00582e-26	5.08391	6.83122e-251
MAGEA6	7.83729	2.00582e-26	5.08391	6.83122e-251
MAGEA6	7.83729	2.00582e-26	5.08391	6.83122e-251
RP11-192P3.4	6.15731	1.16483e-08	6.75804	4.21927e-104
RP11-192P3.4	6.15731	1.16483e-08	6.75804	4.21927e-104
RP11-192P3.4	6.15731	1.16483e-08	6.75804	4.21927e-104
RP11-192P3.4	6.15731	1.16483e-08	6.75804	4.21927e-104
RP11-192P3.4	6.15731	1.16483e-08	6.75804	4.21927e-104
RP11-192P3.4	6.15731	1.16483e-08	6.75804	4.21927e-104
RP11-192P3.4	6.15731	1.16483e-08	6.75804	4.21927e-104
RP11-192P3.4	6.15731	1.16483e-08	6.75804	4.21927e-104
RP11-192P3.4	6.15731	1.16483e-08	6.75804	4.21927e-104
PTGFR	5.62855	8.69215e-05	7.26868	1.47417e-68
PTGFR	5.62855	8.69215e-05	7.26868	1.47417e-68
PTGFR	5.62855	8.69215e-05	7.26868	1.47417e-68
PTGFR	5.62855	8.69215e-05	7.26868	1.47417e-68
PTGFR	5.62855	8.69215e-05	7.26868	1.47417e-68
PTGFR	5.62855	8.69215e-05	7.26868	1.47417e-68
PTGFR	5.62855	8.69215e-05	7.26868	1.47417e-68
PTGFR	5.62855	8.69215e-05	7.26868	1.47417e-68
PTGFR	5.62855	8.69215e-05	7.26868	1.47417e-68
MMP3	6.51163	1.28082e-06	6.37481	2.23761e-83
MMP3	6.51163	1.28082e-06	6.37481	2.23761e-83
MMP3	6.51163	1.28082e-06	6.37481	2.23761e-83
MMP3	6.51163	1.28082e-06	6.37481	2.23761e-83
MMP3	6.51163	1.28082e-06	6.37481	2.23761e-83
MMP3	6.51163	1.28082e-06	6.37481	2.23761e-83
MMP3	6.51163	1.28082e-06	6.37481	2.23761e-83
MMP3	6.51163	1.28082e-06	6.37481	2.23761e-83
MMP3	6.51163	1.28082e-06	6.37481	2.23761e-83
TDO2	6.42074	5.41511e-42	6.42535	0
TDO2	6.42074	5.41511e-42	6.42535	0
TDO2	6.42074	5.41511e-42	6.42535	0
TDO2	6.42074	5.41511e-42	6.42535	0
TDO2	6.42074	5.41511e-42	6.42535	0
TDO2	6.42074	5.41511e-42	6.42535	0
TDO2	6.42074	5.41511e-42	6.42535	0
TDO2	6.42074	5.41511e-42	6.42535	0
TDO2	6.42074	5.41511e-42	6.42535	0
NTM-AS1	4.7603	0.0264713	8.0307	9.84924e-48
NTM-AS1	4.7603	0.0264713	8.0307	9.84924e-48
NTM-AS1	4.7603	0.0264713	8.0307	9.84924e-48
NTM-AS1	4.7603	0.0264713	8.0307	9.84924e-48
NTM-AS1	4.7603	0.0264713	8.0307	9.84924e-48
NTM-AS1	4.7603	0.0264713	8.0307	9.84924e-48
NTM-AS1	4.7603	0.0264713	8.0307	9.84924e-48
NTM-AS1	4.7603	0.0264713	8.0307	9.84924e-48
NTM-AS1	4.7603	0.0264713	8.0307	9.84924e-48
STXBP5L	2.5186	0.00040625	10.2554	1.56994e-209
STXBP5L	2.5186	0.00040625	10.2554	1.56994e-209
STXBP5L	2.5186	0.00040625	10.2554	1.56994e-209
STXBP5L	2.5186	0.00040625	10.2554	1.56994e-209
STXBP5L	2.5186	0.00040625	10.2554	1.56994e-209
STXBP5L	2.5186	0.00040625	10.2554	1.56994e-209
STXBP5L	2.5186	0.00040625	10.2554	1.56994e-209
STXBP5L	2.5186	0.00040625	10.2554	1.56994e-209
STXBP5L	2.5186	0.00040625	10.2554	1.56994e-209
SPRR3	7.55797	0.0030593	5.20651	7.9183e-47
SPRR3	7.55797	0.0030593	5.20651	7.9183e-47
SPRR3	7.55797	0.0030593	5.20651	7.9183e-47
SPRR3	7.55797	0.0030593	5.20651	7.9183e-47
SPRR3	7.55797	0.0030593	5.20651	7.9183e-47
SPRR3	7.55797	0.0030593	5.20651	7.9183e-47
SPRR3	7.55797	0.0030593	5.20651	7.9183e-47
SPRR3	7.55797	0.0030593	5.20651	7.9183e-47
SPRR3	7.55797	0.0030593	5.20651	7.9183e-47
SNCA	7.14391	7.78263e-14	5.60555	6.90608e-146
SNCA	7.14391	7.78263e-14	5.60555	6.90608e-146
SNCA	7.14391	7.78263e-14	5.60555	6.90608e-146
SNCA	7.14391	7.78263e-14	5.60555	6.90608e-146
SNCA	7.14391	7.78263e-14	5.60555	6.90608e-146
SNCA	7.14391	7.78263e-14	5.60555	6.90608e-146
SNCA	7.14391	7.78263e-14	5.60555	6.90608e-146
SNCA	7.14391	7.78263e-14	5.60555	6.90608e-146
SNCA	7.14391	7.78263e-14	5.60555	6.90608e-146
CXCL5	6.73969	5.95529e-06	5.99427	2.70766e-75
CXCL5	6.73969	5.95529e-06	5.99427	2.70766e-75
CXCL5	6.73969	5.95529e-06	5.99427	2.70766e-75
CXCL5	6.73969	5.95529e-06	5.99427	2.70766e-75
CXCL5	6.73969	5.95529e-06	5.99427	2.70766e-75
CXCL5	6.73969	5.95529e-06	5.99427	2.70766e-75
CXCL5	6.73969	5.95529e-06	5.99427	2.70766e-75
CXCL5	6.73969	5.95529e-06	5.99427	2.70766e-75
CXCL5	6.73969	5.95529e-06	5.99427	2.70766e-75
RP11-863P13.3	4.26067	0.00186439	8.4557	1.0794e-62
RP11-863P13.3	4.26067	0.00186439	8.4557	1.0794e-62
RP11-863P13.3	4.26067	0.00186439	8.4557	1.0794e-62
RP11-863P13.3	4.26067	0.00186439	8.4557	1.0794e-62
RP11-863P13.3	4.26067	0.00186439	8.4557	1.0794e-62
RP11-863P13.3	4.26067	0.00186439	8.4557	1.0794e-62
RP11-863P13.3	4.26067	0.00186439	8.4557	1.0794e-62
RP11-863P13.3	4.26067	0.00186439	8.4557	1.0794e-62
RP11-863P13.3	4.26067	0.00186439	8.4557	1.0794e-62
HAND2	6.14795	2.13723e-05	6.54446	1.77812e-73
HAND2	6.14795	2.13723e-05	6.54446	1.77812e-73
HAND2	6.14795	2.13723e-05	6.54446	1.77812e-73
HAND2	6.14795	2.13723e-05	6.54446	1.77812e-73
HAND2	6.14795	2.13723e-05	6.54446	1.77812e-73
HAND2	6.14795	2.13723e-05	6.54446	1.77812e-73
HAND2	6.14795	2.13723e-05	6.54446	1.77812e-73
HAND2	6.14795	2.13723e-05	6.54446	1.77812e-73
HAND2	6.14795	2.13723e-05	6.54446	1.77812e-73
NECAB1	6.46785	3.40391e-09	6.20849	5.96654e-107
NECAB1	6.46785	3.40391e-09	6.20849	5.96654e-107
NECAB1	6.46785	3.40391e-09	6.20849	5.96654e-107
NECAB1	6.46785	3.40391e-09	6.20849	5.96654e-107
NECAB1	6.46785	3.40391e-09	6.20849	5.96654e-107
NECAB1	6.46785	3.40391e-09	6.20849	5.96654e-107
NECAB1	6.46785	3.40391e-09	6.20849	5.96654e-107
NECAB1	6.46785	3.40391e-09	6.20849	5.96654e-107
NECAB1	6.46785	3.40391e-09	6.20849	5.96654e-107
RHCG	6.65095	3.43792e-30	5.98569	0
RHCG	6.65095	3.43792e-30	5.98569	0
RHCG	6.65095	3.43792e-30	5.98569	0
RHCG	6.65095	3.43792e-30	5.98569	0
RHCG	6.65095	3.43792e-30	5.98569	0
RHCG	6.65095	3.43792e-30	5.98569	0
RHCG	6.65095	3.43792e-30	5.98569	0
RHCG	6.65095	3.43792e-30	5.98569	0
RHCG	6.65095	3.43792e-30	5.98569	0
MAGEA3	8.75651	1.35633e-36	3.86392	1.45228e-298
MAGEA3	8.75651	1.35633e-36	3.86392	1.45228e-298
MAGEA3	8.75651	1.35633e-36	3.86392	1.45228e-298
MAGEA3	8.75651	1.35633e-36	3.86392	1.45228e-298
MAGEA3	8.75651	1.35633e-36	3.86392	1.45228e-298
MAGEA3	8.75651	1.35633e-36	3.86392	1.45228e-298
MAGEA3	8.75651	1.35633e-36	3.86392	1.45228e-298
MAGEA3	8.75651	1.35633e-36	3.86392	1.45228e-298
MAGEA3	8.75651	1.35633e-36	3.86392	1.45228e-298
IGHV4-61	6.51843	0.0116014	6.09675	1.07833e-47
IGHV4-61	6.51843	0.0116014	6.09675	1.07833e-47
IGHV4-61	6.51843	0.0116014	6.09675	1.07833e-47
IGHV4-61	6.51843	0.0116014	6.09675	1.07833e-47
IGHV4-61	6.51843	0.0116014	6.09675	1.07833e-47
IGHV4-61	6.51843	0.0116014	6.09675	1.07833e-47
IGHV4-61	6.51843	0.0116014	6.09675	1.07833e-47
IGHV4-61	6.51843	0.0116014	6.09675	1.07833e-47
IGHV4-61	6.51843	0.0116014	6.09675	1.07833e-47
NT5E	6.75038	1.66265e-19	5.85159	6.64023e-206
NT5E	6.75038	1.66265e-19	5.85159	6.64023e-206
NT5E	6.75038	1.66265e-19	5.85159	6.64023e-206
NT5E	6.75038	1.66265e-19	5.85159	6.64023e-206
NT5E	6.75038	1.66265e-19	5.85159	6.64023e-206
NT5E	6.75038	1.66265e-19	5.85159	6.64023e-206
NT5E	6.75038	1.66265e-19	5.85159	6.64023e-206
NT5E	6.75038	1.66265e-19	5.85159	6.64023e-206
NT5E	6.75038	1.66265e-19	5.85159	6.64023e-206
MARCO	5.97734	4.34034e-24	6.62136	1.89236e-287
MARCO	5.97734	4.34034e-24	6.62136	1.89236e-287
MARCO	5.97734	4.34034e-24	6.62136	1.89236e-287
MARCO	5.97734	4.34034e-24	6.62136	1.89236e-287
MARCO	5.97734	4.34034e-24	6.62136	1.89236e-287
MARCO	5.97734	4.34034e-24	6.62136	1.89236e-287
MARCO	5.97734	4.34034e-24	6.62136	1.89236e-287
MARCO	5.97734	4.34034e-24	6.62136	1.89236e-287
MARCO	5.97734	4.34034e-24	6.62136	1.89236e-287
FAM180A	6.43276	7.16478e-10	6.08086	1.74627e-114
FAM180A	6.43276	7.16478e-10	6.08086	1.74627e-114
FAM180A	6.43276	7.16478e-10	6.08086	1.74627e-114
FAM180A	6.43276	7.16478e-10	6.08086	1.74627e-114
FAM180A	6.43276	7.16478e-10	6.08086	1.74627e-114
FAM180A	6.43276	7.16478e-10	6.08086	1.74627e-114
FAM180A	6.43276	7.16478e-10	6.08086	1.74627e-114
FAM180A	6.43276	7.16478e-10	6.08086	1.74627e-114
FAM180A	6.43276	7.16478e-10	6.08086	1.74627e-114
RP11-817J15.2	7.55609	4.0622e-11	4.94992	7.18544e-115
RP11-817J15.2	7.55609	4.0622e-11	4.94992	7.18544e-115
RP11-817J15.2	7.55609	4.0622e-11	4.94992	7.18544e-115
RP11-817J15.2	7.55609	4.0622e-11	4.94992	7.18544e-115
RP11-817J15.2	7.55609	4.0622e-11	4.94992	7.18544e-115
RP11-817J15.2	7.55609	4.0622e-11	4.94992	7.18544e-115
RP11-817J15.2	7.55609	4.0622e-11	4.94992	7.18544e-115
RP11-817J15.2	7.55609	4.0622e-11	4.94992	7.18544e-115
RP11-817J15.2	7.55609	4.0622e-11	4.94992	7.18544e-115
VSNL1	3.78524	2.14327e-30	8.69813	0
VSNL1	3.78524	2.14327e-30	8.69813	0
VSNL1	3.78524	2.14327e-30	8.69813	0
VSNL1	3.78524	2.14327e-30	8.69813	0
VSNL1	3.78524	2.14327e-30	8.69813	0
VSNL1	3.78524	2.14327e-30	8.69813	0
VSNL1	3.78524	2.14327e-30	8.69813	0
VSNL1	3.78524	2.14327e-30	8.69813	0
VSNL1	3.78524	2.14327e-30	8.69813	0
IGHV3-66	6.44601	0.00124851	6.02839	3.32998e-60
IGHV3-66	6.44601	0.00124851	6.02839	3.32998e-60
IGHV3-66	6.44601	0.00124851	6.02839	3.32998e-60
IGHV3-66	6.44601	0.00124851	6.02839	3.32998e-60
IGHV3-66	6.44601	0.00124851	6.02839	3.32998e-60
IGHV3-66	6.44601	0.00124851	6.02839	3.32998e-60
IGHV3-66	6.44601	0.00124851	6.02839	3.32998e-60
IGHV3-66	6.44601	0.00124851	6.02839	3.32998e-60
IGHV3-66	6.44601	0.00124851	6.02839	3.32998e-60
MSC-AS1	7.05332	3.73745e-10	5.33161	2.25644e-107
MSC-AS1	7.05332	3.73745e-10	5.33161	2.25644e-107
MSC-AS1	7.05332	3.73745e-10	5.33161	2.25644e-107
MSC-AS1	7.05332	3.73745e-10	5.33161	2.25644e-107
MSC-AS1	7.05332	3.73745e-10	5.33161	2.25644e-107
MSC-AS1	7.05332	3.73745e-10	5.33161	2.25644e-107
MSC-AS1	7.05332	3.73745e-10	5.33161	2.25644e-107
MSC-AS1	7.05332	3.73745e-10	5.33161	2.25644e-107
MSC-AS1	7.05332	3.73745e-10	5.33161	2.25644e-107
IGKV4-1	6.50386	1.66822e-114	5.79866	0
IGKV4-1	6.50386	1.66822e-114	5.79866	0
IGKV4-1	6.50386	1.66822e-114	5.79866	0
IGKV4-1	6.50386	1.66822e-114	5.79866	0
IGKV4-1	6.50386	1.66822e-114	5.79866	0
IGKV4-1	6.50386	1.66822e-114	5.79866	0
IGKV4-1	6.50386	1.66822e-114	5.79866	0
IGKV4-1	6.50386	1.66822e-114	5.79866	0
IGKV4-1	6.50386	1.66822e-114	5.79866	0
IGKV1-17	7.31871	5.93112e-07	4.94789	1.14856e-80
IGKV1-17	7.31871	5.93112e-07	4.94789	1.14856e-80
IGKV1-17	7.31871	5.93112e-07	4.94789	1.14856e-80
IGKV1-17	7.31871	5.93112e-07	4.94789	1.14856e-80
IGKV1-17	7.31871	5.93112e-07	4.94789	1.14856e-80
IGKV1-17	7.31871	5.93112e-07	4.94789	1.14856e-80
IGKV1-17	7.31871	5.93112e-07	4.94789	1.14856e-80
IGKV1-17	7.31871	5.93112e-07	4.94789	1.14856e-80
IGKV1-17	7.31871	5.93112e-07	4.94789	1.14856e-80
SLC26A9	5.55234	0.00447767	6.70669	3.92307e-54
SLC26A9	5.55234	0.00447767	6.70669	3.92307e-54
SLC26A9	5.55234	0.00447767	6.70669	3.92307e-54
SLC26A9	5.55234	0.00447767	6.70669	3.92307e-54
SLC26A9	5.55234	0.00447767	6.70669	3.92307e-54
SLC26A9	5.55234	0.00447767	6.70669	3.92307e-54
SLC26A9	5.55234	0.00447767	6.70669	3.92307e-54
SLC26A9	5.55234	0.00447767	6.70669	3.92307e-54
SLC26A9	5.55234	0.00447767	6.70669	3.92307e-54
PTX3	5.56016	1.53946e-07	6.62341	2.70946e-100
PTX3	5.56016	1.53946e-07	6.62341	2.70946e-100
PTX3	5.56016	1.53946e-07	6.62341	2.70946e-100
PTX3	5.56016	1.53946e-07	6.62341	2.70946e-100
PTX3	5.56016	1.53946e-07	6.62341	2.70946e-100
PTX3	5.56016	1.53946e-07	6.62341	2.70946e-100
PTX3	5.56016	1.53946e-07	6.62341	2.70946e-100
PTX3	5.56016	1.53946e-07	6.62341	2.70946e-100
PTX3	5.56016	1.53946e-07	6.62341	2.70946e-100
TSPAN8	6.44716	3.85462e-14	5.7272	6.78745e-148
TSPAN8	6.44716	3.85462e-14	5.7272	6.78745e-148
TSPAN8	6.44716	3.85462e-14	5.7272	6.78745e-148
TSPAN8	6.44716	3.85462e-14	5.7272	6.78745e-148
TSPAN8	6.44716	3.85462e-14	5.7272	6.78745e-148
TSPAN8	6.44716	3.85462e-14	5.7272	6.78745e-148
TSPAN8	6.44716	3.85462e-14	5.7272	6.78745e-148
TSPAN8	6.44716	3.85462e-14	5.7272	6.78745e-148
TSPAN8	6.44716	3.85462e-14	5.7272	6.78745e-148
MME	5.24854	8.99652e-18	6.92121	1.5723e-200
MME	5.24854	8.99652e-18	6.92121	1.5723e-200
MME	5.24854	8.99652e-18	6.92121	1.5723e-200
MME	5.24854	8.99652e-18	6.92121	1.5723e-200
MME	5.24854	8.99652e-18	6.92121	1.5723e-200
MME	5.24854	8.99652e-18	6.92121	1.5723e-200
MME	5.24854	8.99652e-18	6.92121	1.5723e-200
MME	5.24854	8.99652e-18	6.92121	1.5723e-200
MME	5.24854	8.99652e-18	6.92121	1.5723e-200
MIR3681HG	6.00676	2.59176e-06	6.14611	6.98586e-82
MIR3681HG	6.00676	2.59176e-06	6.14611	6.98586e-82
MIR3681HG	6.00676	2.59176e-06	6.14611	6.98586e-82
MIR3681HG	6.00676	2.59176e-06	6.14611	6.98586e-82
MIR3681HG	6.00676	2.59176e-06	6.14611	6.98586e-82
MIR3681HG	6.00676	2.59176e-06	6.14611	6.98586e-82
MIR3681HG	6.00676	2.59176e-06	6.14611	6.98586e-82
MIR3681HG	6.00676	2.59176e-06	6.14611	6.98586e-82
MIR3681HG	6.00676	2.59176e-06	6.14611	6.98586e-82
ADAMTSL1	6.87023	3.98892e-10	5.27253	3.63721e-112
ADAMTSL1	6.87023	3.98892e-10	5.27253	3.63721e-112
ADAMTSL1	6.87023	3.98892e-10	5.27253	3.63721e-112
ADAMTSL1	6.87023	3.98892e-10	5.27253	3.63721e-112
ADAMTSL1	6.87023	3.98892e-10	5.27253	3.63721e-112
ADAMTSL1	6.87023	3.98892e-10	5.27253	3.63721e-112
ADAMTSL1	6.87023	3.98892e-10	5.27253	3.63721e-112
ADAMTSL1	6.87023	3.98892e-10	5.27253	3.63721e-112
ADAMTSL1	6.87023	3.98892e-10	5.27253	3.63721e-112
MAGEA11	6.41373	7.69093e-06	5.68668	1.46279e-77
MAGEA11	6.41373	7.69093e-06	5.68668	1.46279e-77
MAGEA11	6.41373	7.69093e-06	5.68668	1.46279e-77
MAGEA11	6.41373	7.69093e-06	5.68668	1.46279e-77
MAGEA11	6.41373	7.69093e-06	5.68668	1.46279e-77
MAGEA11	6.41373	7.69093e-06	5.68668	1.46279e-77
MAGEA11	6.41373	7.69093e-06	5.68668	1.46279e-77
MAGEA11	6.41373	7.69093e-06	5.68668	1.46279e-77
MAGEA11	6.41373	7.69093e-06	5.68668	1.46279e-77
CD70	6.46894	5.94541e-16	5.61379	3.79425e-174
CD70	6.46894	5.94541e-16	5.61379	3.79425e-174
CD70	6.46894	5.94541e-16	5.61379	3.79425e-174
CD70	6.46894	5.94541e-16	5.61379	3.79425e-174
CD70	6.46894	5.94541e-16	5.61379	3.79425e-174
CD70	6.46894	5.94541e-16	5.61379	3.79425e-174
CD70	6.46894	5.94541e-16	5.61379	3.79425e-174
CD70	6.46894	5.94541e-16	5.61379	3.79425e-174
CD70	6.46894	5.94541e-16	5.61379	3.79425e-174
IGLV2-11	7.3839	4.24932e-09	4.68902	8.8596e-104
IGLV2-11	7.3839	4.24932e-09	4.68902	8.8596e-104
IGLV2-11	7.3839	4.24932e-09	4.68902	8.8596e-104
IGLV2-11	7.3839	4.24932e-09	4.68902	8.8596e-104
IGLV2-11	7.3839	4.24932e-09	4.68902	8.8596e-104
IGLV2-11	7.3839	4.24932e-09	4.68902	8.8596e-104
IGLV2-11	7.3839	4.24932e-09	4.68902	8.8596e-104
IGLV2-11	7.3839	4.24932e-09	4.68902	8.8596e-104
IGLV2-11	7.3839	4.24932e-09	4.68902	8.8596e-104
TCEAL2	7.34807	4.0622e-11	4.69874	1.84859e-112
TCEAL2	7.34807	4.0622e-11	4.69874	1.84859e-112
TCEAL2	7.34807	4.0622e-11	4.69874	1.84859e-112
TCEAL2	7.34807	4.0622e-11	4.69874	1.84859e-112
TCEAL2	7.34807	4.0622e-11	4.69874	1.84859e-112
TCEAL2	7.34807	4.0622e-11	4.69874	1.84859e-112
TCEAL2	7.34807	4.0622e-11	4.69874	1.84859e-112
TCEAL2	7.34807	4.0622e-11	4.69874	1.84859e-112
TCEAL2	7.34807	4.0622e-11	4.69874	1.84859e-112
CH17-262H11.1	7.04338	1.76472e-05	4.99859	3.21067e-74
CH17-262H11.1	7.04338	1.76472e-05	4.99859	3.21067e-74
CH17-262H11.1	7.04338	1.76472e-05	4.99859	3.21067e-74
CH17-262H11.1	7.04338	1.76472e-05	4.99859	3.21067e-74
CH17-262H11.1	7.04338	1.76472e-05	4.99859	3.21067e-74
CH17-262H11.1	7.04338	1.76472e-05	4.99859	3.21067e-74
CH17-262H11.1	7.04338	1.76472e-05	4.99859	3.21067e-74
CH17-262H11.1	7.04338	1.76472e-05	4.99859	3.21067e-74
CH17-262H11.1	7.04338	1.76472e-05	4.99859	3.21067e-74
RP11-1060J15.4	4.98594	0.0233201	7.02054	3.51997e-51
RP11-1060J15.4	4.98594	0.0233201	7.02054	3.51997e-51
RP11-1060J15.4	4.98594	0.0233201	7.02054	3.51997e-51
RP11-1060J15.4	4.98594	0.0233201	7.02054	3.51997e-51
RP11-1060J15.4	4.98594	0.0233201	7.02054	3.51997e-51
RP11-1060J15.4	4.98594	0.0233201	7.02054	3.51997e-51
RP11-1060J15.4	4.98594	0.0233201	7.02054	3.51997e-51
RP11-1060J15.4	4.98594	0.0233201	7.02054	3.51997e-51
RP11-1060J15.4	4.98594	0.0233201	7.02054	3.51997e-51
IGHV3-7	7.01614	5.51213e-09	4.96357	8.35606e-97
IGHV3-7	7.01614	5.51213e-09	4.96357	8.35606e-97
IGHV3-7	7.01614	5.51213e-09	4.96357	8.35606e-97
IGHV3-7	7.01614	5.51213e-09	4.96357	8.35606e-97
IGHV3-7	7.01614	5.51213e-09	4.96357	8.35606e-97
IGHV3-7	7.01614	5.51213e-09	4.96357	8.35606e-97
IGHV3-7	7.01614	5.51213e-09	4.96357	8.35606e-97
IGHV3-7	7.01614	5.51213e-09	4.96357	8.35606e-97
IGHV3-7	7.01614	5.51213e-09	4.96357	8.35606e-97
IGKV1-8	5.31948	1.98395e-16	6.60962	1.1907e-176
IGKV1-8	5.31948	1.98395e-16	6.60962	1.1907e-176
IGKV1-8	5.31948	1.98395e-16	6.60962	1.1907e-176
IGKV1-8	5.31948	1.98395e-16	6.60962	1.1907e-176
IGKV1-8	5.31948	1.98395e-16	6.60962	1.1907e-176
IGKV1-8	5.31948	1.98395e-16	6.60962	1.1907e-176
IGKV1-8	5.31948	1.98395e-16	6.60962	1.1907e-176
IGKV1-8	5.31948	1.98395e-16	6.60962	1.1907e-176
IGKV1-8	5.31948	1.98395e-16	6.60962	1.1907e-176
LOX	6.36201	3.03197e-22	5.56566	5.78043e-225
LOX	6.36201	3.03197e-22	5.56566	5.78043e-225
LOX	6.36201	3.03197e-22	5.56566	5.78043e-225
LOX	6.36201	3.03197e-22	5.56566	5.78043e-225
LOX	6.36201	3.03197e-22	5.56566	5.78043e-225
LOX	6.36201	3.03197e-22	5.56566	5.78043e-225
LOX	6.36201	3.03197e-22	5.56566	5.78043e-225
LOX	6.36201	3.03197e-22	5.56566	5.78043e-225
LOX	6.36201	3.03197e-22	5.56566	5.78043e-225
SLC26A4-AS1	6.21448	5.01757e-11	5.70185	1.93606e-121
SLC26A4-AS1	6.21448	5.01757e-11	5.70185	1.93606e-121
SLC26A4-AS1	6.21448	5.01757e-11	5.70185	1.93606e-121
SLC26A4-AS1	6.21448	5.01757e-11	5.70185	1.93606e-121
SLC26A4-AS1	6.21448	5.01757e-11	5.70185	1.93606e-121
SLC26A4-AS1	6.21448	5.01757e-11	5.70185	1.93606e-121
SLC26A4-AS1	6.21448	5.01757e-11	5.70185	1.93606e-121
SLC26A4-AS1	6.21448	5.01757e-11	5.70185	1.93606e-121
SLC26A4-AS1	6.21448	5.01757e-11	5.70185	1.93606e-121
S100A12	4.08915	0.0117676	7.81821	3.54266e-111
S100A12	4.08915	0.0117676	7.81821	3.54266e-111
S100A12	4.08915	0.0117676	7.81821	3.54266e-111
S100A12	4.08915	0.0117676	7.81821	3.54266e-111
S100A12	4.08915	0.0117676	7.81821	3.54266e-111
S100A12	4.08915	0.0117676	7.81821	3.54266e-111
S100A12	4.08915	0.0117676	7.81821	3.54266e-111
S100A12	4.08915	0.0117676	7.81821	3.54266e-111
S100A12	4.08915	0.0117676	7.81821	3.54266e-111
ISLR	7.60775	1.39107e-33	4.25568	1.11636e-273
ISLR	7.60775	1.39107e-33	4.25568	1.11636e-273
ISLR	7.60775	1.39107e-33	4.25568	1.11636e-273
ISLR	7.60775	1.39107e-33	4.25568	1.11636e-273
ISLR	7.60775	1.39107e-33	4.25568	1.11636e-273
ISLR	7.60775	1.39107e-33	4.25568	1.11636e-273
ISLR	7.60775	1.39107e-33	4.25568	1.11636e-273
ISLR	7.60775	1.39107e-33	4.25568	1.11636e-273
ISLR	7.60775	1.39107e-33	4.25568	1.11636e-273
IGHV4-39	5.45719	4.70156e-38	6.38001	0
IGHV4-39	5.45719	4.70156e-38	6.38001	0
IGHV4-39	5.45719	4.70156e-38	6.38001	0
IGHV4-39	5.45719	4.70156e-38	6.38001	0
IGHV4-39	5.45719	4.70156e-38	6.38001	0
IGHV4-39	5.45719	4.70156e-38	6.38001	0
IGHV4-39	5.45719	4.70156e-38	6.38001	0
IGHV4-39	5.45719	4.70156e-38	6.38001	0
IGHV4-39	5.45719	4.70156e-38	6.38001	0
RP11-41O4.2	5.26088	0.00142773	6.51972	1.07013e-58
RP11-41O4.2	5.26088	0.00142773	6.51972	1.07013e-58
RP11-41O4.2	5.26088	0.00142773	6.51972	1.07013e-58
RP11-41O4.2	5.26088	0.00142773	6.51972	1.07013e-58
RP11-41O4.2	5.26088	0.00142773	6.51972	1.07013e-58
RP11-41O4.2	5.26088	0.00142773	6.51972	1.07013e-58
RP11-41O4.2	5.26088	0.00142773	6.51972	1.07013e-58
RP11-41O4.2	5.26088	0.00142773	6.51972	1.07013e-58
RP11-41O4.2	5.26088	0.00142773	6.51972	1.07013e-58
PKIA	7.3797	6.08594e-17	4.33591	9.32036e-162
PKIA	7.3797	6.08594e-17	4.33591	9.32036e-162
PKIA	7.3797	6.08594e-17	4.33591	9.32036e-162
PKIA	7.3797	6.08594e-17	4.33591	9.32036e-162
PKIA	7.3797	6.08594e-17	4.33591	9.32036e-162
PKIA	7.3797	6.08594e-17	4.33591	9.32036e-162
PKIA	7.3797	6.08594e-17	4.33591	9.32036e-162
PKIA	7.3797	6.08594e-17	4.33591	9.32036e-162
PKIA	7.3797	6.08594e-17	4.33591	9.32036e-162
MOXD1	6.61193	7.31689e-11	5.07858	1.88378e-119
MOXD1	6.61193	7.31689e-11	5.07858	1.88378e-119
MOXD1	6.61193	7.31689e-11	5.07858	1.88378e-119
MOXD1	6.61193	7.31689e-11	5.07858	1.88378e-119
MOXD1	6.61193	7.31689e-11	5.07858	1.88378e-119
MOXD1	6.61193	7.31689e-11	5.07858	1.88378e-119
MOXD1	6.61193	7.31689e-11	5.07858	1.88378e-119
MOXD1	6.61193	7.31689e-11	5.07858	1.88378e-119
MOXD1	6.61193	7.31689e-11	5.07858	1.88378e-119
LEMD1	2.37014	8.09665e-17	9.31837	0
LEMD1	2.37014	8.09665e-17	9.31837	0
LEMD1	2.37014	8.09665e-17	9.31837	0
LEMD1	2.37014	8.09665e-17	9.31837	0
LEMD1	2.37014	8.09665e-17	9.31837	0
LEMD1	2.37014	8.09665e-17	9.31837	0
LEMD1	2.37014	8.09665e-17	9.31837	0
LEMD1	2.37014	8.09665e-17	9.31837	0
LEMD1	2.37014	8.09665e-17	9.31837	0
ADAMTS2	6.50889	2.74368e-07	5.17808	5.28657e-85
ADAMTS2	6.50889	2.74368e-07	5.17808	5.28657e-85
ADAMTS2	6.50889	2.74368e-07	5.17808	5.28657e-85
ADAMTS2	6.50889	2.74368e-07	5.17808	5.28657e-85
ADAMTS2	6.50889	2.74368e-07	5.17808	5.28657e-85
ADAMTS2	6.50889	2.74368e-07	5.17808	5.28657e-85
ADAMTS2	6.50889	2.74368e-07	5.17808	5.28657e-85
ADAMTS2	6.50889	2.74368e-07	5.17808	5.28657e-85
ADAMTS2	6.50889	2.74368e-07	5.17808	5.28657e-85
PODNL1	6.07004	9.71646e-27	5.61448	2.67399e-264
PODNL1	6.07004	9.71646e-27	5.61448	2.67399e-264
PODNL1	6.07004	9.71646e-27	5.61448	2.67399e-264
PODNL1	6.07004	9.71646e-27	5.61448	2.67399e-264
PODNL1	6.07004	9.71646e-27	5.61448	2.67399e-264
PODNL1	6.07004	9.71646e-27	5.61448	2.67399e-264
PODNL1	6.07004	9.71646e-27	5.61448	2.67399e-264
PODNL1	6.07004	9.71646e-27	5.61448	2.67399e-264
PODNL1	6.07004	9.71646e-27	5.61448	2.67399e-264
SMOC1	4.39375	1.07793e-41	7.26659	0
SMOC1	4.39375	1.07793e-41	7.26659	0
SMOC1	4.39375	1.07793e-41	7.26659	0
SMOC1	4.39375	1.07793e-41	7.26659	0
SMOC1	4.39375	1.07793e-41	7.26659	0
SMOC1	4.39375	1.07793e-41	7.26659	0
SMOC1	4.39375	1.07793e-41	7.26659	0
SMOC1	4.39375	1.07793e-41	7.26659	0
SMOC1	4.39375	1.07793e-41	7.26659	0
DCAF4L2	6.33144	0.000119521	5.32701	1.66147e-61
DCAF4L2	6.33144	0.000119521	5.32701	1.66147e-61
DCAF4L2	6.33144	0.000119521	5.32701	1.66147e-61
DCAF4L2	6.33144	0.000119521	5.32701	1.66147e-61
DCAF4L2	6.33144	0.000119521	5.32701	1.66147e-61
DCAF4L2	6.33144	0.000119521	5.32701	1.66147e-61
DCAF4L2	6.33144	0.000119521	5.32701	1.66147e-61
DCAF4L2	6.33144	0.000119521	5.32701	1.66147e-61
DCAF4L2	6.33144	0.000119521	5.32701	1.66147e-61
FGF5	3.15997	0.00182187	8.48776	1.06615e-137
FGF5	3.15997	0.00182187	8.48776	1.06615e-137
FGF5	3.15997	0.00182187	8.48776	1.06615e-137
FGF5	3.15997	0.00182187	8.48776	1.06615e-137
FGF5	3.15997	0.00182187	8.48776	1.06615e-137
FGF5	3.15997	0.00182187	8.48776	1.06615e-137
FGF5	3.15997	0.00182187	8.48776	1.06615e-137
FGF5	3.15997	0.00182187	8.48776	1.06615e-137
FGF5	3.15997	0.00182187	8.48776	1.06615e-137
BMP2	5.42124	0.000127379	6.22302	5.18932e-67
BMP2	5.42124	0.000127379	6.22302	5.18932e-67
BMP2	5.42124	0.000127379	6.22302	5.18932e-67
BMP2	5.42124	0.000127379	6.22302	5.18932e-67
BMP2	5.42124	0.000127379	6.22302	5.18932e-67
BMP2	5.42124	0.000127379	6.22302	5.18932e-67
BMP2	5.42124	0.000127379	6.22302	5.18932e-67
BMP2	5.42124	0.000127379	6.22302	5.18932e-67
BMP2	5.42124	0.000127379	6.22302	5.18932e-67
PRTFDC1	5.88974	3.0185e-35	5.7185	0
PRTFDC1	5.88974	3.0185e-35	5.7185	0
PRTFDC1	5.88974	3.0185e-35	5.7185	0
PRTFDC1	5.88974	3.0185e-35	5.7185	0
PRTFDC1	5.88974	3.0185e-35	5.7185	0
PRTFDC1	5.88974	3.0185e-35	5.7185	0
PRTFDC1	5.88974	3.0185e-35	5.7185	0
PRTFDC1	5.88974	3.0185e-35	5.7185	0
PRTFDC1	5.88974	3.0185e-35	5.7185	0
RP11-124N14.3	7.32442	2.08398e-08	4.26617	2.48913e-88
RP11-124N14.3	7.32442	2.08398e-08	4.26617	2.48913e-88
RP11-124N14.3	7.32442	2.08398e-08	4.26617	2.48913e-88
RP11-124N14.3	7.32442	2.08398e-08	4.26617	2.48913e-88
RP11-124N14.3	7.32442	2.08398e-08	4.26617	2.48913e-88
RP11-124N14.3	7.32442	2.08398e-08	4.26617	2.48913e-88
RP11-124N14.3	7.32442	2.08398e-08	4.26617	2.48913e-88
RP11-124N14.3	7.32442	2.08398e-08	4.26617	2.48913e-88
RP11-124N14.3	7.32442	2.08398e-08	4.26617	2.48913e-88
POSTN	6.81661	6.44581e-45	4.75068	0
POSTN	6.81661	6.44581e-45	4.75068	0
POSTN	6.81661	6.44581e-45	4.75068	0
POSTN	6.81661	6.44581e-45	4.75068	0
POSTN	6.81661	6.44581e-45	4.75068	0
POSTN	6.81661	6.44581e-45	4.75068	0
POSTN	6.81661	6.44581e-45	4.75068	0
POSTN	6.81661	6.44581e-45	4.75068	0
POSTN	6.81661	6.44581e-45	4.75068	0
LINC00470	5.9621	2.8812e-09	5.59939	2.34229e-113
LINC00470	5.9621	2.8812e-09	5.59939	2.34229e-113
LINC00470	5.9621	2.8812e-09	5.59939	2.34229e-113
LINC00470	5.9621	2.8812e-09	5.59939	2.34229e-113
LINC00470	5.9621	2.8812e-09	5.59939	2.34229e-113
LINC00470	5.9621	2.8812e-09	5.59939	2.34229e-113
LINC00470	5.9621	2.8812e-09	5.59939	2.34229e-113
LINC00470	5.9621	2.8812e-09	5.59939	2.34229e-113
LINC00470	5.9621	2.8812e-09	5.59939	2.34229e-113
FRMD5	5.27646	7.03838e-07	6.26021	5.10638e-92
FRMD5	5.27646	7.03838e-07	6.26021	5.10638e-92
FRMD5	5.27646	7.03838e-07	6.26021	5.10638e-92
FRMD5	5.27646	7.03838e-07	6.26021	5.10638e-92
FRMD5	5.27646	7.03838e-07	6.26021	5.10638e-92
FRMD5	5.27646	7.03838e-07	6.26021	5.10638e-92
FRMD5	5.27646	7.03838e-07	6.26021	5.10638e-92
FRMD5	5.27646	7.03838e-07	6.26021	5.10638e-92
FRMD5	5.27646	7.03838e-07	6.26021	5.10638e-92
SLIT2	6.50358	7.89166e-12	4.99895	5.02535e-125
SLIT2	6.50358	7.89166e-12	4.99895	5.02535e-125
SLIT2	6.50358	7.89166e-12	4.99895	5.02535e-125
SLIT2	6.50358	7.89166e-12	4.99895	5.02535e-125
SLIT2	6.50358	7.89166e-12	4.99895	5.02535e-125
SLIT2	6.50358	7.89166e-12	4.99895	5.02535e-125
SLIT2	6.50358	7.89166e-12	4.99895	5.02535e-125
SLIT2	6.50358	7.89166e-12	4.99895	5.02535e-125
SLIT2	6.50358	7.89166e-12	4.99895	5.02535e-125
RP11-10A14.5	4.26713	5.64294e-21	7.20292	1.02468e-234
RP11-10A14.5	4.26713	5.64294e-21	7.20292	1.02468e-234
RP11-10A14.5	4.26713	5.64294e-21	7.20292	1.02468e-234
RP11-10A14.5	4.26713	5.64294e-21	7.20292	1.02468e-234
RP11-10A14.5	4.26713	5.64294e-21	7.20292	1.02468e-234
RP11-10A14.5	4.26713	5.64294e-21	7.20292	1.02468e-234
RP11-10A14.5	4.26713	5.64294e-21	7.20292	1.02468e-234
RP11-10A14.5	4.26713	5.64294e-21	7.20292	1.02468e-234
RP11-10A14.5	4.26713	5.64294e-21	7.20292	1.02468e-234
POPDC3	6.15618	2.25579e-17	5.28431	8.17945e-177
POPDC3	6.15618	2.25579e-17	5.28431	8.17945e-177
POPDC3	6.15618	2.25579e-17	5.28431	8.17945e-177
POPDC3	6.15618	2.25579e-17	5.28431	8.17945e-177
POPDC3	6.15618	2.25579e-17	5.28431	8.17945e-177
POPDC3	6.15618	2.25579e-17	5.28431	8.17945e-177
POPDC3	6.15618	2.25579e-17	5.28431	8.17945e-177
POPDC3	6.15618	2.25579e-17	5.28431	8.17945e-177
POPDC3	6.15618	2.25579e-17	5.28431	8.17945e-177
CHRM3	3.19708	1.15697e-14	8.23502	3.84507e-252
CHRM3	3.19708	1.15697e-14	8.23502	3.84507e-252
CHRM3	3.19708	1.15697e-14	8.23502	3.84507e-252
CHRM3	3.19708	1.15697e-14	8.23502	3.84507e-252
CHRM3	3.19708	1.15697e-14	8.23502	3.84507e-252
CHRM3	3.19708	1.15697e-14	8.23502	3.84507e-252
CHRM3	3.19708	1.15697e-14	8.23502	3.84507e-252
CHRM3	3.19708	1.15697e-14	8.23502	3.84507e-252
CHRM3	3.19708	1.15697e-14	8.23502	3.84507e-252
PROS1	6.38946	1.01525e-24	5.04091	5.55755e-237
PROS1	6.38946	1.01525e-24	5.04091	5.55755e-237
PROS1	6.38946	1.01525e-24	5.04091	5.55755e-237
PROS1	6.38946	1.01525e-24	5.04091	5.55755e-237
PROS1	6.38946	1.01525e-24	5.04091	5.55755e-237
PROS1	6.38946	1.01525e-24	5.04091	5.55755e-237
PROS1	6.38946	1.01525e-24	5.04091	5.55755e-237
PROS1	6.38946	1.01525e-24	5.04091	5.55755e-237
PROS1	6.38946	1.01525e-24	5.04091	5.55755e-237
HAND2-AS1	5.854	7.62834e-06	5.55355	2.50761e-77
HAND2-AS1	5.854	7.62834e-06	5.55355	2.50761e-77
HAND2-AS1	5.854	7.62834e-06	5.55355	2.50761e-77
HAND2-AS1	5.854	7.62834e-06	5.55355	2.50761e-77
HAND2-AS1	5.854	7.62834e-06	5.55355	2.50761e-77
HAND2-AS1	5.854	7.62834e-06	5.55355	2.50761e-77
HAND2-AS1	5.854	7.62834e-06	5.55355	2.50761e-77
HAND2-AS1	5.854	7.62834e-06	5.55355	2.50761e-77
HAND2-AS1	5.854	7.62834e-06	5.55355	2.50761e-77
TWIST2	6.37698	7.57335e-08	5.02095	5.87136e-92
TWIST2	6.37698	7.57335e-08	5.02095	5.87136e-92
TWIST2	6.37698	7.57335e-08	5.02095	5.87136e-92
TWIST2	6.37698	7.57335e-08	5.02095	5.87136e-92
TWIST2	6.37698	7.57335e-08	5.02095	5.87136e-92
TWIST2	6.37698	7.57335e-08	5.02095	5.87136e-92
TWIST2	6.37698	7.57335e-08	5.02095	5.87136e-92
TWIST2	6.37698	7.57335e-08	5.02095	5.87136e-92
TWIST2	6.37698	7.57335e-08	5.02095	5.87136e-92
MAPK4	3.59763	0.000905634	7.79092	3.33913e-73
MAPK4	3.59763	0.000905634	7.79092	3.33913e-73
MAPK4	3.59763	0.000905634	7.79092	3.33913e-73
MAPK4	3.59763	0.000905634	7.79092	3.33913e-73
MAPK4	3.59763	0.000905634	7.79092	3.33913e-73
MAPK4	3.59763	0.000905634	7.79092	3.33913e-73
MAPK4	3.59763	0.000905634	7.79092	3.33913e-73
MAPK4	3.59763	0.000905634	7.79092	3.33913e-73
MAPK4	3.59763	0.000905634	7.79092	3.33913e-73
CYP24A1	6.38099	1.45706e-05	4.99512	1.17501e-73
CYP24A1	6.38099	1.45706e-05	4.99512	1.17501e-73
CYP24A1	6.38099	1.45706e-05	4.99512	1.17501e-73
CYP24A1	6.38099	1.45706e-05	4.99512	1.17501e-73
CYP24A1	6.38099	1.45706e-05	4.99512	1.17501e-73
CYP24A1	6.38099	1.45706e-05	4.99512	1.17501e-73
CYP24A1	6.38099	1.45706e-05	4.99512	1.17501e-73
CYP24A1	6.38099	1.45706e-05	4.99512	1.17501e-73
CYP24A1	6.38099	1.45706e-05	4.99512	1.17501e-73
TMEM200C	4.46193	0.00038295	6.91292	5.12928e-67
TMEM200C	4.46193	0.00038295	6.91292	5.12928e-67
TMEM200C	4.46193	0.00038295	6.91292	5.12928e-67
TMEM200C	4.46193	0.00038295	6.91292	5.12928e-67
TMEM200C	4.46193	0.00038295	6.91292	5.12928e-67
TMEM200C	4.46193	0.00038295	6.91292	5.12928e-67
TMEM200C	4.46193	0.00038295	6.91292	5.12928e-67
TMEM200C	4.46193	0.00038295	6.91292	5.12928e-67
TMEM200C	4.46193	0.00038295	6.91292	5.12928e-67
MAEL	1.70859	2.46585e-14	9.64716	0
MAEL	1.70859	2.46585e-14	9.64716	0
MAEL	1.70859	2.46585e-14	9.64716	0
MAEL	1.70859	2.46585e-14	9.64716	0
MAEL	1.70859	2.46585e-14	9.64716	0
MAEL	1.70859	2.46585e-14	9.64716	0
MAEL	1.70859	2.46585e-14	9.64716	0
MAEL	1.70859	2.46585e-14	9.64716	0
MAEL	1.70859	2.46585e-14	9.64716	0
BNC2	5.9034	5.93112e-07	5.43842	4.25833e-85
BNC2	5.9034	5.93112e-07	5.43842	4.25833e-85
BNC2	5.9034	5.93112e-07	5.43842	4.25833e-85
BNC2	5.9034	5.93112e-07	5.43842	4.25833e-85
BNC2	5.9034	5.93112e-07	5.43842	4.25833e-85
BNC2	5.9034	5.93112e-07	5.43842	4.25833e-85
BNC2	5.9034	5.93112e-07	5.43842	4.25833e-85
BNC2	5.9034	5.93112e-07	5.43842	4.25833e-85
BNC2	5.9034	5.93112e-07	5.43842	4.25833e-85
SERPINE1	6.23371	1.72759e-20	5.09213	2.29661e-223
SERPINE1	6.23371	1.72759e-20	5.09213	2.29661e-223
SERPINE1	6.23371	1.72759e-20	5.09213	2.29661e-223
SERPINE1	6.23371	1.72759e-20	5.09213	2.29661e-223
SERPINE1	6.23371	1.72759e-20	5.09213	2.29661e-223
SERPINE1	6.23371	1.72759e-20	5.09213	2.29661e-223
SERPINE1	6.23371	1.72759e-20	5.09213	2.29661e-223
SERPINE1	6.23371	1.72759e-20	5.09213	2.29661e-223
SERPINE1	6.23371	1.72759e-20	5.09213	2.29661e-223
MAGEA10	6.7898	6.65749e-08	4.5062	4.49285e-95
MAGEA10	6.7898	6.65749e-08	4.5062	4.49285e-95
MAGEA10	6.7898	6.65749e-08	4.5062	4.49285e-95
MAGEA10	6.7898	6.65749e-08	4.5062	4.49285e-95
MAGEA10	6.7898	6.65749e-08	4.5062	4.49285e-95
MAGEA10	6.7898	6.65749e-08	4.5062	4.49285e-95
MAGEA10	6.7898	6.65749e-08	4.5062	4.49285e-95
MAGEA10	6.7898	6.65749e-08	4.5062	4.49285e-95
MAGEA10	6.7898	6.65749e-08	4.5062	4.49285e-95
IGHV3-15	7.43324	0.000550366	3.79883	5.31749e-49
IGHV3-15	7.43324	0.000550366	3.79883	5.31749e-49
IGHV3-15	7.43324	0.000550366	3.79883	5.31749e-49
IGHV3-15	7.43324	0.000550366	3.79883	5.31749e-49
IGHV3-15	7.43324	0.000550366	3.79883	5.31749e-49
IGHV3-15	7.43324	0.000550366	3.79883	5.31749e-49
IGHV3-15	7.43324	0.000550366	3.79883	5.31749e-49
IGHV3-15	7.43324	0.000550366	3.79883	5.31749e-49
IGHV3-15	7.43324	0.000550366	3.79883	5.31749e-49
SLCO4A1-AS1	5.42294	1.03869e-16	5.76077	8.78277e-190
SLCO4A1-AS1	5.42294	1.03869e-16	5.76077	8.78277e-190
SLCO4A1-AS1	5.42294	1.03869e-16	5.76077	8.78277e-190
SLCO4A1-AS1	5.42294	1.03869e-16	5.76077	8.78277e-190
SLCO4A1-AS1	5.42294	1.03869e-16	5.76077	8.78277e-190
SLCO4A1-AS1	5.42294	1.03869e-16	5.76077	8.78277e-190
SLCO4A1-AS1	5.42294	1.03869e-16	5.76077	8.78277e-190
SLCO4A1-AS1	5.42294	1.03869e-16	5.76077	8.78277e-190
SLCO4A1-AS1	5.42294	1.03869e-16	5.76077	8.78277e-190
AC016735.2	4.76714	7.11371e-12	6.38723	1.85654e-141
AC016735.2	4.76714	7.11371e-12	6.38723	1.85654e-141
AC016735.2	4.76714	7.11371e-12	6.38723	1.85654e-141
AC016735.2	4.76714	7.11371e-12	6.38723	1.85654e-141
AC016735.2	4.76714	7.11371e-12	6.38723	1.85654e-141
AC016735.2	4.76714	7.11371e-12	6.38723	1.85654e-141
AC016735.2	4.76714	7.11371e-12	6.38723	1.85654e-141
AC016735.2	4.76714	7.11371e-12	6.38723	1.85654e-141
AC016735.2	4.76714	7.11371e-12	6.38723	1.85654e-141
THY1	7.53015	9.51981e-13	3.612	1.89286e-55
THY1	7.53015	9.51981e-13	3.612	1.89286e-55
THY1	7.53015	9.51981e-13	3.612	1.89286e-55
THY1	7.53015	9.51981e-13	3.612	1.89286e-55
THY1	7.53015	9.51981e-13	3.612	1.89286e-55
THY1	7.53015	9.51981e-13	3.612	1.89286e-55
THY1	7.53015	9.51981e-13	3.612	1.89286e-55
THY1	7.53015	9.51981e-13	3.612	1.89286e-55
THY1	7.53015	9.51981e-13	3.612	1.89286e-55
FLNC	4.8398	1.62264e-09	6.27728	3.55139e-113
FLNC	4.8398	1.62264e-09	6.27728	3.55139e-113
FLNC	4.8398	1.62264e-09	6.27728	3.55139e-113
FLNC	4.8398	1.62264e-09	6.27728	3.55139e-113
FLNC	4.8398	1.62264e-09	6.27728	3.55139e-113
FLNC	4.8398	1.62264e-09	6.27728	3.55139e-113
FLNC	4.8398	1.62264e-09	6.27728	3.55139e-113
FLNC	4.8398	1.62264e-09	6.27728	3.55139e-113
FLNC	4.8398	1.62264e-09	6.27728	3.55139e-113
NTRK2	8.09868	1.96705e-23	3.01152	2.42316e-158
NTRK2	8.09868	1.96705e-23	3.01152	2.42316e-158
NTRK2	8.09868	1.96705e-23	3.01152	2.42316e-158
NTRK2	8.09868	1.96705e-23	3.01152	2.42316e-158
NTRK2	8.09868	1.96705e-23	3.01152	2.42316e-158
NTRK2	8.09868	1.96705e-23	3.01152	2.42316e-158
NTRK2	8.09868	1.96705e-23	3.01152	2.42316e-158
NTRK2	8.09868	1.96705e-23	3.01152	2.42316e-158
NTRK2	8.09868	1.96705e-23	3.01152	2.42316e-158
ARHGAP22	5.71415	8.59677e-16	5.383	1.35281e-176
ARHGAP22	5.71415	8.59677e-16	5.383	1.35281e-176
ARHGAP22	5.71415	8.59677e-16	5.383	1.35281e-176
ARHGAP22	5.71415	8.59677e-16	5.383	1.35281e-176
ARHGAP22	5.71415	8.59677e-16	5.383	1.35281e-176
ARHGAP22	5.71415	8.59677e-16	5.383	1.35281e-176
ARHGAP22	5.71415	8.59677e-16	5.383	1.35281e-176
ARHGAP22	5.71415	8.59677e-16	5.383	1.35281e-176
ARHGAP22	5.71415	8.59677e-16	5.383	1.35281e-176
IGKV1-12	6.6166	0.00615016	4.47986	4.43499e-44
IGKV1-12	6.6166	0.00615016	4.47986	4.43499e-44
IGKV1-12	6.6166	0.00615016	4.47986	4.43499e-44
IGKV1-12	6.6166	0.00615016	4.47986	4.43499e-44
IGKV1-12	6.6166	0.00615016	4.47986	4.43499e-44
IGKV1-12	6.6166	0.00615016	4.47986	4.43499e-44
IGKV1-12	6.6166	0.00615016	4.47986	4.43499e-44
IGKV1-12	6.6166	0.00615016	4.47986	4.43499e-44
IGKV1-12	6.6166	0.00615016	4.47986	4.43499e-44
KLK6	3.14742	3.21513e-29	7.94546	0
KLK6	3.14742	3.21513e-29	7.94546	0
KLK6	3.14742	3.21513e-29	7.94546	0
KLK6	3.14742	3.21513e-29	7.94546	0
KLK6	3.14742	3.21513e-29	7.94546	0
KLK6	3.14742	3.21513e-29	7.94546	0
KLK6	3.14742	3.21513e-29	7.94546	0
KLK6	3.14742	3.21513e-29	7.94546	0
KLK6	3.14742	3.21513e-29	7.94546	0
CRTAC1	6.14057	0.00117998	4.93606	5.25512e-53
CRTAC1	6.14057	0.00117998	4.93606	5.25512e-53
CRTAC1	6.14057	0.00117998	4.93606	5.25512e-53
CRTAC1	6.14057	0.00117998	4.93606	5.25512e-53
CRTAC1	6.14057	0.00117998	4.93606	5.25512e-53
CRTAC1	6.14057	0.00117998	4.93606	5.25512e-53
CRTAC1	6.14057	0.00117998	4.93606	5.25512e-53
CRTAC1	6.14057	0.00117998	4.93606	5.25512e-53
CRTAC1	6.14057	0.00117998	4.93606	5.25512e-53
KIRREL	5.2843	1.43646e-05	5.76813	2.30438e-77
KIRREL	5.2843	1.43646e-05	5.76813	2.30438e-77
KIRREL	5.2843	1.43646e-05	5.76813	2.30438e-77
KIRREL	5.2843	1.43646e-05	5.76813	2.30438e-77
KIRREL	5.2843	1.43646e-05	5.76813	2.30438e-77
KIRREL	5.2843	1.43646e-05	5.76813	2.30438e-77
KIRREL	5.2843	1.43646e-05	5.76813	2.30438e-77
KIRREL	5.2843	1.43646e-05	5.76813	2.30438e-77
KIRREL	5.2843	1.43646e-05	5.76813	2.30438e-77
FEZ1	4.95485	7.14909e-12	6.05523	3.05458e-145
FEZ1	4.95485	7.14909e-12	6.05523	3.05458e-145
FEZ1	4.95485	7.14909e-12	6.05523	3.05458e-145
FEZ1	4.95485	7.14909e-12	6.05523	3.05458e-145
FEZ1	4.95485	7.14909e-12	6.05523	3.05458e-145
FEZ1	4.95485	7.14909e-12	6.05523	3.05458e-145
FEZ1	4.95485	7.14909e-12	6.05523	3.05458e-145
FEZ1	4.95485	7.14909e-12	6.05523	3.05458e-145
FEZ1	4.95485	7.14909e-12	6.05523	3.05458e-145
CACNA1B	6.30057	0.0387379	4.70073	7.16061e-43
CACNA1B	6.30057	0.0387379	4.70073	7.16061e-43
CACNA1B	6.30057	0.0387379	4.70073	7.16061e-43
CACNA1B	6.30057	0.0387379	4.70073	7.16061e-43
CACNA1B	6.30057	0.0387379	4.70073	7.16061e-43
CACNA1B	6.30057	0.0387379	4.70073	7.16061e-43
CACNA1B	6.30057	0.0387379	4.70073	7.16061e-43
CACNA1B	6.30057	0.0387379	4.70073	7.16061e-43
CACNA1B	6.30057	0.0387379	4.70073	7.16061e-43
GLT8D2	5.84957	1.85947e-18	5.08107	1.22637e-187
GLT8D2	5.84957	1.85947e-18	5.08107	1.22637e-187
GLT8D2	5.84957	1.85947e-18	5.08107	1.22637e-187
GLT8D2	5.84957	1.85947e-18	5.08107	1.22637e-187
GLT8D2	5.84957	1.85947e-18	5.08107	1.22637e-187
GLT8D2	5.84957	1.85947e-18	5.08107	1.22637e-187
GLT8D2	5.84957	1.85947e-18	5.08107	1.22637e-187
GLT8D2	5.84957	1.85947e-18	5.08107	1.22637e-187
GLT8D2	5.84957	1.85947e-18	5.08107	1.22637e-187
RGS4	6.15162	3.79526e-05	4.77594	1.20083e-66
RGS4	6.15162	3.79526e-05	4.77594	1.20083e-66
RGS4	6.15162	3.79526e-05	4.77594	1.20083e-66
RGS4	6.15162	3.79526e-05	4.77594	1.20083e-66
RGS4	6.15162	3.79526e-05	4.77594	1.20083e-66
RGS4	6.15162	3.79526e-05	4.77594	1.20083e-66
RGS4	6.15162	3.79526e-05	4.77594	1.20083e-66
RGS4	6.15162	3.79526e-05	4.77594	1.20083e-66
RGS4	6.15162	3.79526e-05	4.77594	1.20083e-66
IGKV2-30	6.61146	0.0180894	4.26672	3.04069e-45
IGKV2-30	6.61146	0.0180894	4.26672	3.04069e-45
IGKV2-30	6.61146	0.0180894	4.26672	3.04069e-45
IGKV2-30	6.61146	0.0180894	4.26672	3.04069e-45
IGKV2-30	6.61146	0.0180894	4.26672	3.04069e-45
IGKV2-30	6.61146	0.0180894	4.26672	3.04069e-45
IGKV2-30	6.61146	0.0180894	4.26672	3.04069e-45
IGKV2-30	6.61146	0.0180894	4.26672	3.04069e-45
IGKV2-30	6.61146	0.0180894	4.26672	3.04069e-45
DFNA5	2.7748	3.9548e-07	8.06993	4.99674e-210
DFNA5	2.7748	3.9548e-07	8.06993	4.99674e-210
DFNA5	2.7748	3.9548e-07	8.06993	4.99674e-210
DFNA5	2.7748	3.9548e-07	8.06993	4.99674e-210
DFNA5	2.7748	3.9548e-07	8.06993	4.99674e-210
DFNA5	2.7748	3.9548e-07	8.06993	4.99674e-210
DFNA5	2.7748	3.9548e-07	8.06993	4.99674e-210
DFNA5	2.7748	3.9548e-07	8.06993	4.99674e-210
DFNA5	2.7748	3.9548e-07	8.06993	4.99674e-210
TNFAIP6	5.68415	2.54922e-31	5.16001	4.01419e-301
TNFAIP6	5.68415	2.54922e-31	5.16001	4.01419e-301
TNFAIP6	5.68415	2.54922e-31	5.16001	4.01419e-301
TNFAIP6	5.68415	2.54922e-31	5.16001	4.01419e-301
TNFAIP6	5.68415	2.54922e-31	5.16001	4.01419e-301
TNFAIP6	5.68415	2.54922e-31	5.16001	4.01419e-301
TNFAIP6	5.68415	2.54922e-31	5.16001	4.01419e-301
TNFAIP6	5.68415	2.54922e-31	5.16001	4.01419e-301
TNFAIP6	5.68415	2.54922e-31	5.16001	4.01419e-301
SEMA3A	5.63662	1.65557e-05	5.19941	7.60819e-72
SEMA3A	5.63662	1.65557e-05	5.19941	7.60819e-72
SEMA3A	5.63662	1.65557e-05	5.19941	7.60819e-72
SEMA3A	5.63662	1.65557e-05	5.19941	7.60819e-72
SEMA3A	5.63662	1.65557e-05	5.19941	7.60819e-72
SEMA3A	5.63662	1.65557e-05	5.19941	7.60819e-72
SEMA3A	5.63662	1.65557e-05	5.19941	7.60819e-72
SEMA3A	5.63662	1.65557e-05	5.19941	7.60819e-72
SEMA3A	5.63662	1.65557e-05	5.19941	7.60819e-72
PDPN	6.15545	0.00287109	4.63526	2.30942e-45
PDPN	6.15545	0.00287109	4.63526	2.30942e-45
PDPN	6.15545	0.00287109	4.63526	2.30942e-45
PDPN	6.15545	0.00287109	4.63526	2.30942e-45
PDPN	6.15545	0.00287109	4.63526	2.30942e-45
PDPN	6.15545	0.00287109	4.63526	2.30942e-45
PDPN	6.15545	0.00287109	4.63526	2.30942e-45
PDPN	6.15545	0.00287109	4.63526	2.30942e-45
PDPN	6.15545	0.00287109	4.63526	2.30942e-45
CALB2	4.10909	2.30025e-31	6.67623	0
CALB2	4.10909	2.30025e-31	6.67623	0
CALB2	4.10909	2.30025e-31	6.67623	0
CALB2	4.10909	2.30025e-31	6.67623	0
CALB2	4.10909	2.30025e-31	6.67623	0
CALB2	4.10909	2.30025e-31	6.67623	0
CALB2	4.10909	2.30025e-31	6.67623	0
CALB2	4.10909	2.30025e-31	6.67623	0
CALB2	4.10909	2.30025e-31	6.67623	0
FZD10	6.01495	0.00015419	4.72735	6.08321e-63
FZD10	6.01495	0.00015419	4.72735	6.08321e-63
FZD10	6.01495	0.00015419	4.72735	6.08321e-63
FZD10	6.01495	0.00015419	4.72735	6.08321e-63
FZD10	6.01495	0.00015419	4.72735	6.08321e-63
FZD10	6.01495	0.00015419	4.72735	6.08321e-63
FZD10	6.01495	0.00015419	4.72735	6.08321e-63
FZD10	6.01495	0.00015419	4.72735	6.08321e-63
FZD10	6.01495	0.00015419	4.72735	6.08321e-63
IGLV6-57	5.55602	0.000997745	5.17835	3.89482e-61
IGLV6-57	5.55602	0.000997745	5.17835	3.89482e-61
IGLV6-57	5.55602	0.000997745	5.17835	3.89482e-61
IGLV6-57	5.55602	0.000997745	5.17835	3.89482e-61
IGLV6-57	5.55602	0.000997745	5.17835	3.89482e-61
IGLV6-57	5.55602	0.000997745	5.17835	3.89482e-61
IGLV6-57	5.55602	0.000997745	5.17835	3.89482e-61
IGLV6-57	5.55602	0.000997745	5.17835	3.89482e-61
IGLV6-57	5.55602	0.000997745	5.17835	3.89482e-61
SLCO1A2	4.48268	0.0125675	6.23852	8.55523e-56
SLCO1A2	4.48268	0.0125675	6.23852	8.55523e-56
SLCO1A2	4.48268	0.0125675	6.23852	8.55523e-56
SLCO1A2	4.48268	0.0125675	6.23852	8.55523e-56
SLCO1A2	4.48268	0.0125675	6.23852	8.55523e-56
SLCO1A2	4.48268	0.0125675	6.23852	8.55523e-56
SLCO1A2	4.48268	0.0125675	6.23852	8.55523e-56
SLCO1A2	4.48268	0.0125675	6.23852	8.55523e-56
SLCO1A2	4.48268	0.0125675	6.23852	8.55523e-56
DKK3	6.53179	1.24269e-16	4.13731	1.29645e-130
DKK3	6.53179	1.24269e-16	4.13731	1.29645e-130
DKK3	6.53179	1.24269e-16	4.13731	1.29645e-130
DKK3	6.53179	1.24269e-16	4.13731	1.29645e-130
DKK3	6.53179	1.24269e-16	4.13731	1.29645e-130
DKK3	6.53179	1.24269e-16	4.13731	1.29645e-130
DKK3	6.53179	1.24269e-16	4.13731	1.29645e-130
DKK3	6.53179	1.24269e-16	4.13731	1.29645e-130
DKK3	6.53179	1.24269e-16	4.13731	1.29645e-130
FOXC2	4.94137	0.0180894	5.71744	1.48633e-46
FOXC2	4.94137	0.0180894	5.71744	1.48633e-46
FOXC2	4.94137	0.0180894	5.71744	1.48633e-46
FOXC2	4.94137	0.0180894	5.71744	1.48633e-46
FOXC2	4.94137	0.0180894	5.71744	1.48633e-46
FOXC2	4.94137	0.0180894	5.71744	1.48633e-46
FOXC2	4.94137	0.0180894	5.71744	1.48633e-46
FOXC2	4.94137	0.0180894	5.71744	1.48633e-46
FOXC2	4.94137	0.0180894	5.71744	1.48633e-46
MAGEA1	6.15883	1.16359e-17	4.48585	3.72472e-161
MAGEA1	6.15883	1.16359e-17	4.48585	3.72472e-161
MAGEA1	6.15883	1.16359e-17	4.48585	3.72472e-161
MAGEA1	6.15883	1.16359e-17	4.48585	3.72472e-161
MAGEA1	6.15883	1.16359e-17	4.48585	3.72472e-161
MAGEA1	6.15883	1.16359e-17	4.48585	3.72472e-161
MAGEA1	6.15883	1.16359e-17	4.48585	3.72472e-161
MAGEA1	6.15883	1.16359e-17	4.48585	3.72472e-161
MAGEA1	6.15883	1.16359e-17	4.48585	3.72472e-161
ZNF804A	5.83923	1.36691e-05	4.7595	4.64651e-70
ZNF804A	5.83923	1.36691e-05	4.7595	4.64651e-70
ZNF804A	5.83923	1.36691e-05	4.7595	4.64651e-70
ZNF804A	5.83923	1.36691e-05	4.7595	4.64651e-70
ZNF804A	5.83923	1.36691e-05	4.7595	4.64651e-70
ZNF804A	5.83923	1.36691e-05	4.7595	4.64651e-70
ZNF804A	5.83923	1.36691e-05	4.7595	4.64651e-70
ZNF804A	5.83923	1.36691e-05	4.7595	4.64651e-70
ZNF804A	5.83923	1.36691e-05	4.7595	4.64651e-70
[truncated: 14,922 more rows]

## Sheet: Supplementary Table  S4
Supplementary Table S4: Correlation_Pvalues_TNBC
Variable1	Variable2	Correlation	p_value
CAF_Index	ImmuneSupp_Index	0.320276	0.0504511
Endothelial_Index	ImmuneSupp_Index	0.663858	9.59006924590137e-06
CAF_Index	Endothelial_Index	0.33275	0.0417751
ImmuneSupp_Index	Proliferation	0.44239	0.0058257
CAF_Index	Proliferation	0.0834883	0.617086
Endothelial_Index	Proliferation	0.169056	0.30905

## Sheet: Supplementary Table  S5
Supplementary Table S5: SERPINB3-centered interaction network
gene
SERPINB3
SERPINB4
SERPINB5
COL1A1
COL3A1
FN1
ITGA5
ITGB1
SMAD2
SMAD3
SNAI2
TGFBR2
ZEB1
ZEB2
C3
CTSK
CTSS
HTRA1
MMP1
MMP14
MMP2
MMP3
MMP7
PRSS3
B2M
CD274
HLA-B
HLA-C
NLRC5
PDCD1LG2
PTPN2
STAT1
TAP2
